# Supplementary material for: Differential Gene Expression Correlates with Behavioural Polymorphism during Collective Behaviour in Cockroaches
Source: Animals (Basel). 2022 Sep 8;12(18):2354. doi: 10.3390/ani12182354 (PMC9495117; doi:10.3390/ani12182354)
Supplement: Supplementary file 1 [file animals-12-02354-s001.zip]

Archive with 3 entries (3 files):
- FileS1_BUSCO_GENEWIZ.pdf
- FileS2_supplementary_tables.xlsx
- Supplementary_Figs_tables.pdf
