# Supplementary material for: Differential Gene Expression Correlates with Behavioural Polymorphism during Collective Behaviour in Cockroaches
Source: Animals (Basel). 2022 Sep 8;12(18):2354. doi: 10.3390/ani12182354 (PMC9495117; doi:10.3390/ani12182354)
Supplement: Supplementary file 1 [file animals-12-02354-s001.zip › FileS2_supplementary_tables.xlsx]

## Sheet: NCBI blast
Contig	ContigLength	QueryStart	QueryEnd	TargetSequence	TargetDescription	TargetLength	TargetStart	TargetEnd	Evalue	Identity	Gap
Transcript_7	4000	548	923	AY622324.1	Periplaneta americana clone G4 mRNA sequence	390	390	9	0	376/382(98%)	6/382(2%)
Transcript_14	1967	274	1758	DQ206832.1	Reticulitermes flavipes beta-actin mRNA, complete cds	1555	44	1517	0	1358/1497(91%)	35/1497(2%)
Transcript_14	1967	293	1423	AY725778.1	Oncometopia nigricans putative muscle actin mRNA, complete cds	1131	1	1131	0	1037/1131(92%)	0/1131(0%)
Transcript_14	1967	293	1423	AY588061.1	Homalodisca coagulata putative muscle actin mRNA, complete cds	1131	1	1131	0	1033/1131(91%)	0/1131(0%)
Transcript_14	1967	289	1423	GQ389791.1	Diabolocatantops pinguis beta-actin mRNA, complete cds	1590	32	1167	0	1038/1138(91%)	5/1138(0%)
Transcript_14	1967	290	1425	AK402249.1	Papilio polytes mRNA for actin, muscle-type A1, complete cds,	1530	54	1189	0	1032/1139(91%)	6/1139(1%)
Transcript_14	1967	287	1423	L13764.1	MOTACTINX Manduca sexta actin mRNA, complete cds	1369	41	1177	0	1029/1140(90%)	6/1140(1%)
Transcript_14	1967	289	1425	AB282645.1	Plutella xylostella mRNA for Muscle actin, complete cds	1355	77	1213	0	1024/1138(90%)	2/1138(0%)
Transcript_14	1967	290	1425	AB264725.1	Papilio xuthus mRNA for actin, complete cds	1556	61	1196	0	1025/1140(90%)	8/1140(1%)
Transcript_14	1967	293	1423	JN410820.1	Plutella xylostella actin mRNA, complete cds	1131	1	1131	0	1018/1132(90%)	2/1132(0%)
Transcript_14	1967	293	1423	HM629437.1	Helicoverpa armigera actin mRNA, complete cds	1131	1	1131	0	1021/1136(90%)	10/1136(1%)
Transcript_14	1967	293	1423	EU179848.1	Nilaparvata lugens actin 1 variant 2 mRNA, complete cds	1412	1	1131	0	1019/1134(90%)	6/1134(1%)
Transcript_14	1967	293	1423	EU179847.1	Nilaparvata lugens actin 1 variant 1 mRNA, complete cds	1525	1	1131	0	1019/1134(90%)	6/1134(1%)
Transcript_14	1967	293	1423	EU179846.1	Nilaparvata lugens actin 1 mRNA, complete cds	1579	1	1131	0	1019/1134(90%)	6/1134(1%)
Transcript_14	1967	293	1423	NM_001126252.1	Bombyx mori actin A1 (A1), mRNA	1131	1	1131	0	1021/1136(90%)	10/1136(1%)
Transcript_14	1967	293	1425	EU035314.1	Mamestra brassicae beta actin mRNA, complete cds	1441	1	1133	0	1021/1137(90%)	8/1137(1%)
Transcript_14	1967	341	1399	HQ451984.1	Euscelidius variegatus actin mRNA, partial cds	1061	1	1059	0	969/1061(91%)	4/1061(0%)
Transcript_14	1967	293	1423	HM629436.1	Helicoverpa armigera actin mRNA, complete cds	1131	1	1131	0	1019/1136(90%)	10/1136(1%)
Transcript_14	1967	293	1423	HM629441.1	Helicoverpa armigera actin mRNA, complete cds	1131	1	1131	0	1018/1136(90%)	10/1136(1%)
Transcript_14	1967	293	1423	HM629440.1	Helicoverpa armigera actin mRNA, complete cds	1131	1	1131	0	1017/1135(90%)	8/1135(1%)
Transcript_14	1967	293	1423	HM629439.1	Helicoverpa armigera actin mRNA, complete cds	1131	1	1131	0	1018/1136(90%)	10/1136(1%)
Transcript_14	1967	293	1425	EU601172.1	Agrotis ipsilon muscle actin mRNA, complete cds	1469	1	1133	0	1018/1137(90%)	8/1137(1%)
Transcript_15	1459	21	467	XM_002072278.1	Drosophila willistoni GK22392 (Dwil\GK22392), mRNA	447	1	447	5e-74	359/456(79%)	18/456(4%)
Transcript_15	1459	21	340	BC109650.1	Bos taurus eukaryotic translation initiation factor 1A, X-linked,	771	224	543	2e-58	263/327(80%)	14/327(4%)
Transcript_15	1459	21	340	NM_001025329.2	Bos taurus eukaryotic translation initiation factor 1A, X-linked	696	165	484	9e-57	264/329(80%)	18/329(5%)
Transcript_15	1459	21	331	NM_001145179.1	Ovis aries eukaryotic translation initiation factor 1A, X-linked	gb|FJ546081.1|OvisariesX-linkedeukaryotictranslationinitiationfactor	176	486	9e-57	256/318(81%)	14/318(4%)
Transcript_15	1459	21	340	AY911362.1	Bos taurus clone IMAGE:7961501 X-linked eukaryotic translation	698	166	485	9e-57	264/329(80%)	18/329(5%)
Transcript_19	1169	1	367	AF025799.1	AF025799 Drosophila subobscura ADP/ATP translocase (sesB) mRNA, partial	864	492	852	6e-58	295/374(79%)	20/374(5%)
Transcript_22	2230	66	2090	XM_001842424.1	Culex quinquefasciatus myosin heavy chain, mRNA	6428	4044	6068	0	1753/2047(86%)	44/2047(2%)
Transcript_22	2230	22	2175	NM_001259122.1	Drosophila melanogaster myosin heavy chain (Mhc), transcript	6895	3954	6109	0	1844/2183(84%)	56/2183(3%)
Transcript_22	2230	22	2175	NM_001169519.1	Drosophila melanogaster myosin heavy chain (Mhc), transcript	6730	3789	5944	0	1844/2183(84%)	56/2183(3%)
Transcript_22	2230	22	2120	NM_001259121.1	Drosophila melanogaster myosin heavy chain (Mhc), transcript	6680	3803	5900	0	1800/2121(85%)	45/2121(2%)
Transcript_22	2230	22	2120	NM_001259119.1	Drosophila melanogaster myosin heavy chain (Mhc), transcript	6668	3791	5888	0	1800/2121(85%)	45/2121(2%)
Transcript_22	2230	22	2120	NM_165184.3	Drosophila melanogaster myosin heavy chain (Mhc), transcript	6813	3936	6033	0	1800/2121(85%)	45/2121(2%)
Transcript_22	2230	22	2120	NM_001169520.2	Drosophila melanogaster myosin heavy chain (Mhc), transcript	6747	3870	5967	0	1800/2121(85%)	45/2121(2%)
Transcript_22	2230	22	2120	NM_165188.2	Drosophila melanogaster myosin heavy chain (Mhc), transcript	6668	3791	5888	0	1800/2121(85%)	45/2121(2%)
Transcript_22	2230	22	2120	NM_078863.5	Drosophila melanogaster myosin heavy chain (Mhc), transcript	6668	3791	5888	0	1800/2121(85%)	45/2121(2%)
Transcript_22	2230	22	2120	NM_165185.2	Drosophila melanogaster myosin heavy chain (Mhc), transcript	6668	3791	5888	0	1800/2121(85%)	45/2121(2%)
Transcript_22	2230	22	2120	NM_165186.2	Drosophila melanogaster myosin heavy chain (Mhc), transcript	6668	3791	5888	0	1800/2121(85%)	45/2121(2%)
Transcript_22	2230	22	2120	NM_165183.2	Drosophila melanogaster myosin heavy chain (Mhc), transcript	6668	3791	5888	0	1800/2121(85%)	45/2121(2%)
Transcript_22	2230	22	2120	NM_165181.2	Drosophila melanogaster myosin heavy chain (Mhc), transcript	6668	3791	5888	0	1800/2121(85%)	45/2121(2%)
Transcript_22	2230	22	2120	NM_165187.2	Drosophila melanogaster myosin heavy chain (Mhc), transcript	6668	3791	5888	0	1800/2121(85%)	45/2121(2%)
Transcript_22	2230	22	2120	NM_165182.2	Drosophila melanogaster myosin heavy chain (Mhc), transcript	6668	3791	5888	0	1800/2121(85%)	45/2121(2%)
Transcript_22	2230	66	2120	XM_001962193.1	Drosophila ananassae GF15360 (Dana\GF15360), mRNA	6498	4326	6380	0	1769/2077(85%)	44/2077(2%)
Transcript_22	2230	66	2120	XM_002132578.1	Drosophila pseudoobscura pseudoobscura GA25794 (Dpse\GA25794),	6501	4329	6383	0	1771/2081(85%)	52/2081(2%)
Transcript_22	2230	66	2175	NM_001169521.1	Drosophila melanogaster myosin heavy chain (Mhc), transcript	6732	3834	5946	0	1809/2138(85%)	53/2138(2%)
Transcript_22	2230	66	2120	NM_001259120.1	Drosophila melanogaster myosin heavy chain (Mhc), transcript	6826	3992	6046	0	1765/2076(85%)	42/2076(2%)
Transcript_22	2230	66	2120	NM_165192.2	Drosophila melanogaster myosin heavy chain (Mhc), transcript	7147	3834	5888	0	1765/2076(85%)	42/2076(2%)
Transcript_22	2230	66	2120	NM_165190.2	Drosophila melanogaster myosin heavy chain (Mhc), transcript	7147	3834	5888	0	1765/2076(85%)	42/2076(2%)
Transcript_28	836	120	794	DQ062229.1	Lysiphlebus testaceipes putative oxoglutarate dehydrogenase (Ogdh)	1403	1	675	3e-114	542/691(78%)	32/691(5%)
Transcript_32	5524	1	5524	GU947663.1	Periplaneta americana mitochondrion, complete genome	15584	9312	3789	0	5389/5526(98%)	4/5526(0%)
Transcript_32	5524	4	5524	AB126004.1	Periplaneta fuliginosa mitochondrial DNA, complete genome except	14996	9271	3749	0	4917/5571(88%)	98/5571(2%)
Transcript_32	5524	1	5524	EU854321.1	Blattella germanica mitochondrion, complete genome	15025	9263	3732	0	4616/5709(81%)	362/5709(6%)
Transcript_32	5524	1	5524	JX233805.1	Blattella bisignata mitochondrion, complete genome	16470	9266	3731	0	4606/5712(81%)	364/5712(6%)
Transcript_32	5524	1	5524	JX144941.1	Cryptocercus relictus mitochondrion, complete genome	15373	9231	3723	0	4558/5678(80%)	323/5678(6%)
Transcript_32	5524	16	5524	FJ830540.1	Eupolyphaga sinensis mitochondrion, complete genome	15553	9203	3733	0	4480/5688(79%)	396/5688(7%)
Transcript_32	5524	145	5524	AM493668.1	Aspidytes niobe completemitochondrial genome	14257	8917	3547	0	4348/5574(78%)	397/5574(7%)
Transcript_32	5524	4	5521	JX144930.1	Porotermes adamsoni mitochondrion, complete genome	16039	9240	3730	0	4411/5703(77%)	377/5703(7%)
Transcript_32	5524	144	5524	HQ232802.2	Trechini sp. BMNH 840194 mitochondrial sequence	11460	6987	1584	0	4348/5604(78%)	423/5604(8%)
Transcript_32	5524	211	5524	JX144933.1	Neotermes insularis mitochondrion, complete genome	15799	9071	3758	0	4289/5529(78%)	430/5529(8%)
Transcript_32	5524	1	5524	JX144929.1	Mastotermes darwiniensis mitochondrion, complete genome	15487	9258	3735	0	4419/5730(77%)	412/5730(7%)
Transcript_32	5524	63	5524	FJ169955.1	Neopanorpa pulchra mitochondrion, complete genome	15531	9183	3711	0	4391/5685(77%)	435/5685(8%)
Transcript_32	5524	71	5521	JX144932.1	Zootermopsis angusticollis mitochondrion, complete genome	15483	9163	3722	0	4325/5628(77%)	363/5628(6%)
Transcript_32	5524	1	5524	FJ171325.1	Polystoechotes punctatus mitochondrion, complete genome	16036	9372	3865	0	4417/5748(77%)	464/5748(8%)
Transcript_32	5524	1	5378	GU294758.1	Prumna arctica mitochondrion, complete genome	15628	9262	3888	0	4341/5630(77%)	507/5630(9%)
Transcript_32	5524	1	5524	AP011623.1	Chrysoperla nipponensis mitochondrial DNA, complete genome	16057	9293	3793	0	4401/5743(77%)	461/5743(8%)
Transcript_32	5524	70	5281	GQ491031.1	Schistocerca gregaria gregaria mitochondrion, complete genome	15625	9207	3988	0	4198/5452(77%)	472/5452(9%)
Transcript_32	5524	1	5259	EU527334.1	Gastrimargus marmoratus mitochondrion, complete genome	15904	9262	4003	0	4214/5483(77%)	447/5483(8%)
Transcript_32	5524	70	5387	EU513374.1	Oedaleus decorus asiaticus mitochondrion, complete genome	16259	9186	3870	0	4279/5567(77%)	499/5567(9%)
Transcript_32	5524	1	5524	AM493667.2	Hydroscapha granulum complete mitochondrial genome	15975	7043	1527	0	4385/5748(76%)	455/5748(8%)
Transcript_32	5524	59	5393	GU324311.1	Arcyptera coreana mitochondrion, complete genome	15783	9212	3866	0	4295/5600(77%)	518/5600(9%)
Transcript_36	2637	470	1405	NM_001159893.1	Nasonia vitripennis nucleosome assembly protein 1-like (LOC100117842),	1668	270	1205	9e-94	724/972(74%)	72/972(7%)
Transcript_36	2637	470	1405	NM_001159892.1	Nasonia vitripennis nucleosome assembly protein 1-like (LOC100117842),	1891	270	1205	9e-94	724/972(74%)	72/972(7%)
Transcript_40	1591	2	492	AB195137.1	Nasutitermes takasagoensis Nts9-1 mRNA for hypotheical protein,	541	494	4	0	446/491(91%)	0/491(0%)
Transcript_40	1591	1	483	AK345610.1	Sus scrofa mRNA, clone:LNG010070H01, expressed in lung	576	493	11	0	441/485(91%)	4/485(1%)
Transcript_40	1591	115	1349	EU366906.1	Plutella xylostella eukaryotic initiation factor 4A (eIF4A) mRNA,	1700	1250	16	8e-167	961/1265(76%)	60/1265(5%)
Transcript_40	1591	110	1194	AK401090.1	Papilio xuthus mRNA for eukaryotic initiation factor 4a, complete	2291	1243	159	2e-163	854/1110(77%)	50/1110(5%)
Transcript_40	1591	73	1239	XM_001498046.2	PREDICTED: Equus caballus eukaryotic translation initiation factor	1927	1283	113	4e-140	908/1206(75%)	74/1206(6%)
Transcript_40	1591	115	1194	AK402451.1	Papilio polytes mRNA for eukaryotic initiation factor 4a, complete	1554	1221	142	2e-137	834/1104(76%)	48/1104(4%)
Transcript_40	1591	115	578	EU016387.1	Trichoplusia ni clone L1103 elongation initiation factor 4A mRNA,	658	468	5	1e-66	369/476(78%)	24/476(5%)
Transcript_40	1591	146	588	BX016088.1	Single read from an extremity of a full-length cDNA clone made	cloneFK0AAA24AE12ofstrain6-9ofAnophelesgambiae(African	520	962	5e-50	343/453(76%)	20/453(4%)
Transcript_56	1296	293	809	JQ686952.1	Cryptocercus punctulatus ribosomal protein S18 mRNA, complete	591	53	570	3e-136	440/523(84%)	11/523(2%)
Transcript_59	3373	1	2893	GU947663.1	Periplaneta americana mitochondrion, complete genome	15584	170	3062	0	2842/2893(98%)	0/2893(0%)
Transcript_59	3373	4	2894	AB126004.1	Periplaneta fuliginosa mitochondrial DNA, complete genome except	14996	158	3024	0	2572/2914(88%)	70/2914(2%)
Transcript_59	3373	1377	2606	AM114927.1	Periplaneta americana mitochondrial partial mRNA for cytochrome	1230	1	1230	0	1224/1230(99%)	0/1230(0%)
Transcript_59	3373	3	2894	JX144930.1	Porotermes adamsoni mitochondrion, complete genome	16039	157	3012	0	2318/2971(78%)	194/2971(7%)
Transcript_59	3373	4	2894	JX050221.1	Macrotermes barneyi mitochondrion, complete genome	15940	169	3053	0	2314/2975(78%)	174/2975(6%)
Transcript_59	3373	1401	2812	FJ802746.1	Blatta orientalis isolate BL097 cytochrome oxidase subunit I	1412	1	1412	0	1250/1422(88%)	20/1422(1%)
Transcript_59	3373	1314	2894	AM600687.1	Phyllodromica iberica mitochondrial partial COI gene for cytochrome	1597	7	1572	0	1360/1594(85%)	41/1594(3%)
Transcript_59	3373	1314	2894	AM600688.1	Phyllodromica iberica mitochondrial partial COI gene for cytochrome	1597	7	1572	0	1359/1594(85%)	41/1594(3%)
Transcript_59	3373	1314	2894	AM600690.1	Phyllodromica iberica mitochondrial partial COI gene for cytochrome	1597	7	1572	0	1357/1593(85%)	39/1593(2%)
Transcript_59	3373	1314	2894	AM600686.1	Phyllodromica iberica mitochondrial partial COI gene for cytochrome	1597	7	1572	0	1357/1594(85%)	41/1594(3%)
Transcript_59	3373	1314	2894	AM600685.1	Phyllodromica iberica mitochondrial partial COI gene for cytochrome	1597	7	1572	0	1357/1594(85%)	41/1594(3%)
Transcript_59	3373	1314	2894	AM600683.1	Phyllodromica subaptera mitochondrial partial COI gene for cytochrome	1597	7	1572	0	1352/1591(85%)	35/1591(2%)
Transcript_59	3373	1314	2894	AM600689.1	Phyllodromica iberica mitochondrial partial COI gene for cytochrome	1597	7	1572	0	1353/1593(85%)	39/1593(2%)
Transcript_59	3373	1314	2894	AM600684.1	Phyllodromica subaptera mitochondrial partial COI gene for cytochrome	1597	7	1572	0	1351/1592(85%)	37/1592(2%)
Transcript_59	3373	1380	2606	AM114930.1	Periplaneta brunnea mitochondrial partial mRNA for cytochrome	1230	4	1230	0	1103/1234(89%)	14/1234(1%)
Transcript_59	3373	1234	2892	EU854321.1	Blattella germanica mitochondrion, complete genome	15025	1368	3009	0	1399/1678(83%)	55/1678(3%)
Transcript_59	3373	1380	2602	AM114928.1	Periplaneta australasiae mitochondrial partial mRNA for cytochrome	1230	4	1226	0	1091/1229(89%)	12/1229(1%)
Transcript_59	3373	1234	2892	JX233805.1	Blattella bisignata mitochondrion, complete genome	16470	1364	3007	0	1395/1680(83%)	57/1680(3%)
Transcript_59	3373	4	1188	JX233805.1	Blattella bisignata mitochondrion, complete genome	16470	166	1346	1e-132	928/1235(75%)	104/1235(8%)
Transcript_59	3373	3	2894	JX144938.1	Drepanotermes sp. SLC-2012 mitochondrion, complete genome	16542	170	3053	0	2285/2985(77%)	194/2985(6%)
Transcript_59	3373	1234	2892	FJ830540.1	Eupolyphaga sinensis mitochondrion, complete genome	15553	1363	3008	0	1386/1680(83%)	55/1680(3%)
Transcript_64	1148	56	1148	X71665.1	Sphodromantis ssp. mRNA for opsin	1774	39	1124	0	900/1114(81%)	49/1114(4%)
Transcript_64	1148	163	1148	HM363621.1	Gryllus bimaculatus green-sensitive opsin (OpsinLWb) mRNA, complete	1380	147	1135	0	811/1010(80%)	45/1010(4%)
Transcript_64	1148	152	1148	X80071.1	S.gregaria Lo1 mRNA	1713	133	1126	0	809/1017(80%)	43/1017(4%)
Transcript_64	1148	164	1148	FJ232921.1	Dianemobius nigrofasciatus long-wave-sensitive opsin mRNA, complete	1131	19	1003	2e-151	780/1010(77%)	50/1010(5%)
Transcript_64	1148	211	1148	NM_001170908.1	Nasonia vitripennis long wavelength sensitive opsin 1 (Lop1),	1911	84	1015	3e-85	710/963(74%)	56/963(6%)
Transcript_64	1148	208	1011	XM_001863451.1	Culex quinquefasciatus rhodopsin, mRNA	1160	68	868	5e-68	618/837(74%)	69/837(8%)
Transcript_64	1148	267	494	AK261062.1	Gryllus bimaculatus mRNA, GBcontig07923	267	228	1	4e-59	199/232(86%)	8/232(3%)
Transcript_64	1148	266	477	JQ326725.1	Crematogaster cf. laeviceps BBB-2012 voucher CASENT0193616 long	1090	17	228	2e-48	178/212(84%)	0/212(0%)
Transcript_64	1148	266	477	JQ326767.1	Crematogaster treubi voucher CASENT0193777 long wavelength rhodopsin	1088	17	228	7e-47	178/213(84%)	2/213(1%)
Transcript_64	1148	266	477	JQ326763.1	Crematogaster subnuda voucher CASENT0193690 long wavelength rhodopsin	1088	17	228	7e-47	178/213(84%)	2/213(1%)
Transcript_64	1148	266	477	JQ326736.1	Crematogaster fraxatrix voucher CASENT0193576 long wavelength	1107	17	228	7e-47	178/213(84%)	2/213(1%)
Transcript_64	1148	266	477	JQ326735.1	Crematogaster cf. rogenhoferi BBB-2012 voucher CASENT0193596	1088	17	228	7e-47	177/212(83%)	0/212(0%)
Transcript_64	1148	266	477	JQ326716.1	Crematogaster sagei voucher CASENT0193692 long wavelength rhodopsin	1087	17	228	7e-47	178/213(84%)	2/213(1%)
Transcript_64	1148	266	480	EF013622.1	Pogonomyrmex subdentatus long wavelength rhodopsin (LW Rh) gene,	536	17	232	7e-47	181/217(83%)	3/217(1%)
Transcript_64	1148	264	477	JQ326712.1	Crematogaster reticulata voucher CASENT0193610 long wavelength	1094	15	228	3e-46	178/214(83%)	0/214(0%)
Transcript_64	1148	264	477	JQ326699.1	Crematogaster sp. ortho.TH01 voucher CASENT0130762 long wavelength	1091	15	228	3e-46	178/214(83%)	0/214(0%)
Transcript_64	1148	266	477	JQ326682.1	Crematogaster flava voucher CASENT0193691 long wavelength rhodopsin	1088	17	228	9e-46	176/212(83%)	0/212(0%)
Transcript_64	1148	254	477	JQ326703.1	Crematogaster nigropilosa voucher CASENT0193769 long wavelength	1088	4	228	3e-45	185/225(82%)	1/225(0%)
Transcript_64	1148	263	477	JQ326681.1	Crematogaster emeryi voucher CASENT0193805 long wavelength rhodopsin	1092	14	228	3e-45	179/216(83%)	2/216(1%)
Transcript_64	1148	266	477	JQ326677.1	Crematogaster coriaria voucher CASENT0193778 long wavelength	1088	17	228	3e-45	177/213(83%)	2/213(1%)
Transcript_64	1148	266	477	JQ326676.1	Crematogaster cf. cylindriceps BBB-2012 voucher CASENT0193916	1088	17	228	3e-45	177/213(83%)	2/213(1%)
Transcript_70	1402	1	1236	AB012307.1	Periplaneta americana mRNA for Rsp60, complete cds	1669	1236	1	0	1230/1236(99%)	0/1236(0%)
Transcript_76	1967	1122	1571	HQ176458.1	Periplaneta americana calmodulin mRNA, complete cds	450	450	1	0	450/450(100%)	0/450(0%)
Transcript_76	1967	1122	1571	DQ445514.1	Graphocephala atropunctata isolate WHGA0381 putative calmodulin	450	450	1	1e-130	391/455(86%)	10/455(2%)
Transcript_76	1967	1119	1571	HQ326644.1	Heterocephalus glaber calmodulin isoform 2 mRNA, complete cds	1118	522	70	3e-122	387/457(85%)	8/457(2%)
Transcript_76	1967	1119	1571	HQ326643.1	Fukomys anselli calmodulin isoform 2 mRNA, complete cds	1123	522	70	3e-117	384/457(84%)	8/457(2%)
Transcript_76	1967	1119	1571	NM_001195640.1	Oryctolagus cuniculus calmodulin 2 (phosphorylase kinase, delta)	1308	612	160	3e-117	384/457(84%)	8/457(2%)
Transcript_76	1967	1119	1571	NM_001252431.2	Cavia porcellus calmodulin 2 (Calm2), mRNA	1137	512	60	1e-115	383/457(84%)	8/457(2%)
Transcript_76	1967	1119	1571	EU678912.1	Cavia porcellus calmodulin 2 (CALM2) mRNA, complete cds	1078	453	1	1e-115	383/457(84%)	8/457(2%)
Transcript_76	1967	1119	1571	XM_003362994.1	PREDICTED: Equus caballus calmodulin-like (LOC100629145), mRNA	1305	609	157	7e-114	382/457(84%)	8/457(2%)
Transcript_76	1967	1116	1574	JN593112.1	Oplegnathus fasciatus calmodulin mRNA, complete cds	2053	649	191	3e-112	389/467(83%)	16/467(3%)
Transcript_76	1967	1119	1571	XM_003822673.1	PREDICTED: Pan paniscus calmodulin-like, transcript variant 6	1204	512	60	3e-112	381/457(83%)	8/457(2%)
Transcript_76	1967	1119	1571	XM_003822672.1	PREDICTED: Pan paniscus calmodulin-like, transcript variant 5	1014	633	181	3e-112	381/457(83%)	8/457(2%)
Transcript_76	1967	1119	1571	XM_003822671.1	PREDICTED: Pan paniscus calmodulin-like, transcript variant 4	1099	633	181	3e-112	381/457(83%)	8/457(2%)
Transcript_76	1967	1119	1571	XM_003822670.1	PREDICTED: Pan paniscus calmodulin-like, transcript variant 3	1237	545	93	3e-112	381/457(83%)	8/457(2%)
Transcript_76	1967	1119	1571	XM_003822669.1	PREDICTED: Pan paniscus calmodulin-like, transcript variant 2	1234	542	90	3e-112	381/457(83%)	8/457(2%)
Transcript_76	1967	1119	1571	XM_003822668.1	PREDICTED: Pan paniscus calmodulin-like, transcript variant 1	1238	546	94	3e-112	381/457(83%)	8/457(2%)
Transcript_76	1967	1119	1571	XM_003787896.1	PREDICTED: Otolemur garnettii calmodulin-like, transcript variant	1094	612	160	3e-112	381/457(83%)	8/457(2%)
Transcript_76	1967	1119	1571	XM_003787895.1	PREDICTED: Otolemur garnettii calmodulin-like, transcript variant	1316	612	160	3e-112	381/457(83%)	8/457(2%)
Transcript_76	1967	1119	1571	XM_859552.2	PREDICTED: Canis lupus familiaris calmodulin 2 (phosphorylase	1115	502	50	3e-112	381/457(83%)	8/457(2%)
Transcript_76	1967	1119	1571	NM_001242587.1	Bos taurus calmodulin 2 (phosphorylase kinase, delta) (CALM2),	1168	529	77	3e-112	381/457(83%)	8/457(2%)
Transcript_76	1967	1119	1571	XM_003262827.1	PREDICTED: Nomascus leucogenys calmodulin-like, transcript variant	845	611	159	3e-112	381/457(83%)	8/457(2%)
Transcript_76	1967	1119	1571	XM_003262826.1	PREDICTED: Nomascus leucogenys calmodulin-like, transcript variant	838	611	159	3e-112	381/457(83%)	8/457(2%)
Transcript_79	938	761	938	AY305517.1	Periplaneta americana voucher Pam elongation factor-2 mRNA, partial	2179	2179	2002	2e-86	178/178(100%)	0/178(0%)
Transcript_82	1451	1	960	AF106961.1	Periplaneta americana tropomyosin mRNA, complete cds	1325	352	1310	0	955/962(99%)	5/962(1%)
Transcript_82	1451	1	566	FJ976895.1	Periplaneta americana tropomyosin mRNA, complete cds	855	283	848	0	562/566(99%)	0/566(0%)
Transcript_82	1451	1	561	Y14854.1	Periplaneta americana mRNA for tropomyosin	855	283	843	0	558/561(99%)	0/561(0%)
Transcript_82	1451	4	575	AF454866.1	Periplaneta fuliginosa tropomyosin mRNA, complete cds	857	286	857	0	564/572(99%)	0/572(0%)
Transcript_82	1451	4	629	AF260897.1	Blattella germanica tropomyosin mRNA, complete cds	1115	286	909	0	570/627(91%)	4/627(1%)
Transcript_82	1451	4	579	GU369817.5	Fenneropenaeus merguiensis tropomyosin mRNA, complete cds	1315	398	972	2e-133	481/585(82%)	19/585(3%)
Transcript_82	1451	19	566	AM947066.1	Lethocerus indicus mRNA for Tropomyosin 1 isoform B (tm1 gene)	1351	378	925	8e-132	457/553(83%)	10/553(2%)
Transcript_82	1451	19	520	AM947065.1	Lethocerus indicus mRNA for Tropomyosin 1 isoform A (tm1 gene)	1122	378	879	3e-131	426/507(84%)	10/507(2%)
Transcript_82	1451	4	579	AB270629.1	Penaeus monodon Tm-Penm-fast mRNA for tropomyosin fast isoform,	1260	370	944	4e-130	478/584(82%)	17/584(3%)
Transcript_82	1451	4	573	AY827100.1	Penaeus monodon tropomyosin mRNA, complete cds	855	286	855	5e-129	473/578(82%)	16/578(3%)
Transcript_82	1451	4	573	HM486525.1	Penaeus monodon tropomyosin mRNA, partial cds	852	283	852	5e-129	473/578(82%)	16/578(3%)
Transcript_82	1451	4	567	EF596012.1	Tyrophagus putrescentiae tropomyosin mRNA, partial cds	852	286	849	5e-129	471/574(82%)	20/574(3%)
Transcript_82	1451	4	579	GU233303.1	Fenneropenaeus chinensis tropomyosin mRNA, complete cds	1001	322	896	2e-128	478/585(82%)	19/585(3%)
Transcript_82	1451	4	579	EU410072.1	Litopenaeus vannamei Lit v 1 tropomyosin mRNA, complete cds	1274	363	937	2e-128	479/586(82%)	21/586(4%)
Transcript_82	1451	4	567	EF107528.1	Sinonovacula constricta tropomyosin mRNA, complete cds	852	286	849	2e-127	469/573(82%)	18/573(3%)
Transcript_82	1451	4	573	DQ151457.1	Farfantepenaeus aztecus Pen a 1 allergen mRNA, complete cds	855	286	855	2e-127	474/580(82%)	20/580(3%)
Transcript_82	1451	4	560	AF030063.1	AF030063 Panulirus stimpsoni fast muscle tropomyosin (Pan s I) mRNA, partial	822	256	812	8e-117	459/567(81%)	20/567(4%)
Transcript_82	1451	10	522	AK402280.1	Papilio polytes mRNA for tropomyosin 1, complete cds, sequence	1093	354	866	2e-102	418/520(80%)	14/520(3%)
Transcript_82	1451	97	416	AK281119.1	Gryllus bimaculatus mRNA, GBcontig27980	323	4	323	2e-98	285/325(88%)	10/325(3%)
Transcript_82	1451	10	522	AB264639.1	Papilio xuthus mRNA for Tropomyosin 1, complete cds, clone: Fsg09	1104	348	860	1e-95	414/520(80%)	14/520(3%)
Transcript_82	1451	127	521	HQ288074.1	Hottentotta judaicus clone Hj0145 putative tropomyosin mRNA,	1147	320	714	2e-58	315/404(78%)	18/404(4%)
Transcript_83	1103	115	741	JQ279816.1	Periplaneta americana allergen Per a 8 gene, complete cds	627	1	627	0	624/627(99%)	0/627(0%)
Transcript_83	1103	115	741	FJ855497.1	Periplaneta americana myosin light chain variant 3 mRNA, complete	627	1	627	0	624/627(99%)	0/627(0%)
Transcript_83	1103	115	741	FJ855496.1	Periplaneta americana myosin light chain variant 2 mRNA, complete	624	1	624	0	623/627(99%)	3/627(0%)
Transcript_83	1103	143	1068	DQ389157.1	Blattella germanica allergen Bla g 8 mRNA, partial cds	920	1	901	0	774/944(82%)	61/944(6%)
Transcript_83	1103	115	741	JN982315.1	Blattella germanica allergen bla g 8 (Bla g 8) mRNA, complete	618	1	618	0	546/632(86%)	19/632(3%)
Transcript_83	1103	110	718	AY700062.1	Gryllotalpa orientalis myosin light chain (MLC) mRNA, complete	915	42	647	2e-121	503/625(80%)	35/625(6%)
Transcript_83	1103	110	684	AK283688.1	Gryllus bimaculatus mRNA, GBcontig30549	1008	954	395	2e-112	469/583(80%)	31/583(5%)
Transcript_83	1103	114	727	EU854290.1	Bombyx mori myosin light chain 2 mRNA, complete cds	865	63	661	4e-84	487/631(77%)	49/631(8%)
Transcript_86	1981	173	1981	JQ257002.1	Periplaneta americana transferrin mRNA, complete cds	2145	2145	337	0	1799/1809(99%)	0/1809(0%)
Transcript_94	2412	336	674	XM_001376541.2	PREDICTED: Monodelphis domestica hypothetical protein LOC100025737	1230	892	1230	2e-55	273/345(79%)	12/345(3%)
Transcript_94	2412	330	674	XM_002009702.1	Drosophila mojavensis GI15523 (Dmoj\GI15523), mRNA	345	1	345	9e-54	276/351(79%)	12/351(3%)
Transcript_94	2412	330	674	XM_001862975.1	Culex quinquefasciatus FAD-NAD binding oxidoreductase, mRNA	345	1	345	9e-54	276/351(79%)	12/351(3%)
Transcript_96	3291	114	1350	XM_003702634.1	PREDICTED: Megachile rotundata 5'-3' exoribonuclease 2 homolog	2835	1	1224	1e-173	970/1268(76%)	75/1268(6%)
Transcript_97	3543	1	3543	GU947663.1	Periplaneta americana mitochondrion, complete genome	15584	12787	9244	0	3458/3545(98%)	3/3545(0%)
Transcript_97	3543	1	3540	AB126004.1	Periplaneta fuliginosa mitochondrial DNA, complete genome except	14996	12757	9209	0	3108/3592(87%)	95/3592(3%)
Transcript_97	3543	1	3538	EU854321.1	Blattella germanica mitochondrion, complete genome	15025	12734	9200	0	2934/3649(80%)	225/3649(6%)
Transcript_97	3543	1	3538	JX233805.1	Blattella bisignata mitochondrion, complete genome	16470	12739	9203	0	2889/3646(79%)	217/3646(6%)
Transcript_97	3543	1	3540	JX144941.1	Cryptocercus relictus mitochondrion, complete genome	15373	12703	9166	0	2898/3659(79%)	240/3659(7%)
Transcript_97	3543	1	3540	FJ830540.1	Eupolyphaga sinensis mitochondrion, complete genome	15553	12663	9153	0	2884/3652(79%)	253/3652(7%)
Transcript_97	3543	1	3527	JX144939.1	Macrognathotermes errator mitochondrion, complete genome	16330	12808	9270	0	2835/3677(77%)	288/3677(8%)
Transcript_97	3543	1	3516	JX144929.1	Mastotermes darwiniensis mitochondrion, complete genome	15487	12721	9217	0	2804/3643(77%)	265/3643(7%)
Transcript_97	3543	1	3500	JX144932.1	Zootermopsis angusticollis mitochondrion, complete genome	15483	12689	9208	0	2789/3623(77%)	264/3623(7%)
Transcript_97	3543	1	3320	DQ866052.1	Cydistomyia duplonotata mitochondrion, complete genome	16247	12809	9443	0	2683/3485(77%)	283/3485(8%)
Transcript_97	3543	1	3538	JX144930.1	Porotermes adamsoni mitochondrion, complete genome	16039	12720	9180	0	2807/3677(76%)	275/3677(7%)
Transcript_97	3543	2	3523	AF352790.1	Chrysomya putoria mitochondrion, complete genome	15837	12783	9223	0	2823/3694(76%)	305/3694(8%)
Transcript_97	3543	1	3493	JX144931.1	Microhodotermes viator mitochondrion, complete genome	15704	12938	9398	0	2782/3653(76%)	272/3653(7%)
Transcript_97	3543	1	2438	JX144938.1	Drepanotermes sp. SLC-2012 mitochondrion, complete genome	16542	12802	10367	0	1995/2510(79%)	146/2510(6%)
Transcript_97	3543	3	3523	AM493668.1	Aspidytes niobe completemitochondrial genome	14257	12559	9013	0	2811/3692(76%)	316/3692(9%)
Transcript_97	3543	2	3541	DQ533708.1	Stomoxys calcitrans mitochondrion, partial genome	16790	13723	10132	0	2832/3724(76%)	316/3724(8%)
Transcript_97	3543	2	3519	AJ242872.1	Ceratitis capitata complete mitochondrial genome	15980	12920	9367	0	2803/3686(76%)	300/3686(8%)
Transcript_97	3543	10	3519	HQ696578.1	Bittacus pilicornis mitochondrion, complete genome	15842	12715	9179	0	2776/3655(76%)	263/3655(7%)
Transcript_97	3543	2	3523	AF260826.1	AF260826 Cochliomyia hominivorax mitochondrion, complete genome	16022	13978	10420	0	2804/3690(76%)	299/3690(8%)
Transcript_97	3543	1	3332	JN861752.1	Sylvicola fenestralis mitochondrion, complete genome	16234	12936	9559	0	2652/3479(76%)	248/3479(7%)
Transcript_97	3543	1	3509	EU527334.1	Gastrimargus marmoratus mitochondrion, complete genome	15904	12756	9228	0	2784/3667(76%)	296/3667(8%)
Transcript_99	1049	385	670	AK283862.1	Gryllus bimaculatus mRNA, GBcontig30723	468	182	467	1e-64	241/290(83%)	8/290(3%)
Transcript_100	1505	145	1395	EF091969.1	Maconellicoccus hirsutus clone WHMH3794 putative T-complex protein	1288	1268	18	1e-130	952/1283(74%)	64/1283(5%)
Transcript_109	1029	247	679	XM_001657692.1	Aedes aegypti clathrin coat assembly protein ap19 partial mRNA	648	100	532	1e-104	361/435(83%)	4/435(1%)
Transcript_109	1029	247	675	XM_001657695.1	Aedes aegypti clathrin coat assembly protein ap19 partial mRNA	993	116	544	4e-104	358/431(83%)	4/431(1%)
Transcript_109	1029	247	675	XM_001657693.1	Aedes aegypti clathrin coat assembly protein ap19 partial mRNA	1121	106	534	4e-104	358/431(83%)	4/431(1%)
Transcript_109	1029	247	674	XM_001657696.1	Aedes aegypti clathrin coat assembly protein ap19 partial mRNA	740	101	528	1e-103	357/430(83%)	4/430(1%)
Transcript_109	1029	244	679	AY431636.1	Aedes aegypti ASAP ID: 37429 clathrin adaptor complex subunit	688	105	544	1e-103	365/442(83%)	8/442(2%)
Transcript_109	1029	247	673	XM_001657694.1	Aedes aegypti clathrin coat assembly protein ap19 partial mRNA	715	100	526	5e-103	356/429(83%)	4/429(1%)
Transcript_109	1029	245	645	BT074539.1	Osmerus mordax clone omor-rgc-504-377 AP-1 complex subunit sigma-2	1587	102	502	1e-83	332/408(81%)	14/408(3%)
Transcript_109	1029	247	642	XM_003276579.1	PREDICTED: Nomascus leucogenys AP-1 complex subunit sigma-1A-like,	1225	42	437	8e-71	325/407(80%)	22/407(5%)
Transcript_109	1029	247	642	XM_003276578.1	PREDICTED: Nomascus leucogenys AP-1 complex subunit sigma-1A-like,	1298	115	510	8e-71	325/407(80%)	22/407(5%)
Transcript_109	1029	247	642	XM_002743968.2	PREDICTED: Callithrix jacchus adaptor-related protein complex	631	112	507	4e-69	324/407(80%)	22/407(5%)
Transcript_109	1029	247	642	AK312151.1	Homo sapiens cDNA, FLJ92436, Homo sapiens adaptor-related protein	mRNA	79	474	4e-69	324/407(80%)	22/407(5%)
Transcript_109	1029	247	642	NM_001283.3	Homo sapiens adaptor-related protein complex 1, sigma 1 subunit	1297	113	508	4e-69	324/407(80%)	22/407(5%)
Transcript_109	1029	247	642	AB015319.1	Homo sapiens mRNA for sigma1A subunit of AP-1 clathrin adaptor	612	30	425	4e-69	324/407(80%)	22/407(5%)
Transcript_109	1029	246	642	XM_001152948.2	PREDICTED: Pan troglodytes adaptor-related protein complex 1,	1226	37	433	5e-68	324/408(79%)	22/408(5%)
Transcript_109	1029	247	642	XM_003318685.1	PREDICTED: Pan troglodytes adaptor-related protein complex 1,	818	112	507	2e-67	323/407(79%)	22/407(5%)
Transcript_109	1029	247	642	XM_001152893.2	PREDICTED: Pan troglodytes adaptor-related protein complex 1,	1310	122	517	2e-67	323/407(79%)	22/407(5%)
Transcript_109	1029	247	642	XM_001153020.2	PREDICTED: Pan troglodytes adaptor-related protein complex 1,	1230	42	437	2e-67	323/407(79%)	22/407(5%)
Transcript_109	1029	247	642	XM_001153078.2	PREDICTED: Pan troglodytes adaptor-related protein complex 1,	1303	115	510	2e-67	323/407(79%)	22/407(5%)
Transcript_109	1029	247	618	BC003561.1	Homo sapiens adaptor-related protein complex 1, sigma 1 subunit,	958	32	403	8e-66	306/383(80%)	22/383(6%)
Transcript_109	1029	247	618	BT007923.1	Synthetic construct Homo sapiens adaptor-related protein complex	402	3	374	8e-66	306/383(80%)	22/383(6%)
Transcript_109	1029	247	618	BT006779.1	Homo sapiens adaptor-related protein complex 1, sigma 1 subunit	402	3	374	8e-66	306/383(80%)	22/383(6%)
Transcript_111	3096	300	1960	XM_003695561.1	PREDICTED: Apis florea heat shock 70 kDa protein cognate 5-like	3296	367	2027	0	1349/1701(79%)	80/1701(5%)
Transcript_111	3096	303	1960	XM_003492464.1	PREDICTED: Bombus impatiens heat shock 70 kDa protein cognate	3389	305	1962	0	1335/1697(79%)	78/1697(5%)
Transcript_111	3096	303	1960	XM_003393301.1	PREDICTED: Bombus terrestris heat shock 70 kDa protein cognate	3456	413	2070	0	1337/1700(79%)	84/1700(5%)
Transcript_111	3096	384	1981	JQ001560.1	Trichoecius tenax voucher UMMZ BMOC 02-0920-001 AD576 heat shock	1711	5	1599	0	1277/1648(77%)	103/1648(6%)
Transcript_111	3096	390	1960	JQ001485.1	Knemidokoptes sp. AD845 heat shock protein cognate 5 (Hsc70-5)	1704	1	1568	0	1264/1628(78%)	117/1628(7%)
Transcript_111	3096	393	1957	JQ001430.1	Metanalges sp. AD874 heat shock protein cognate 5 (Hsc70-5) gene,	1707	7	1568	0	1255/1618(78%)	109/1618(7%)
Transcript_111	3096	382	2009	JQ001422.1	Strelkoviacarus sp. AD771 heat shock protein cognate 5 (Hsc70-5)	1711	3	1627	0	1292/1676(77%)	99/1676(6%)
Transcript_111	3096	393	1960	JQ001429.1	Laminosioptidae gen. sp. AD884 heat shock protein cognate 5 (Hsc70-5)	1707	7	1571	0	1251/1616(77%)	99/1616(6%)
Transcript_111	3096	382	1981	JQ001478.1	Dermatophagoides evansi voucher UMMZ BMOC 07-0607-007 AD947 heat	1714	3	1599	0	1268/1646(77%)	95/1646(6%)
Transcript_111	3096	393	1960	JQ001428.1	Calamicoptes sp. AD1253 heat shock protein cognate 5 (Hsc70-5)	1707	7	1571	0	1247/1616(77%)	99/1616(6%)
Transcript_111	3096	384	1960	JQ001526.1	Proctophyllodinae gen. sp. AD1237 heat shock protein cognate	1712	3	1576	0	1255/1628(77%)	105/1628(6%)
Transcript_111	3096	384	1960	JQ001506.1	Xolalgoides sp. AD649 heat shock protein cognate 5 (Hsc70-5)	1711	5	1578	0	1254/1628(77%)	105/1628(6%)
Transcript_111	3096	382	1981	JQ001513.1	Proctophyllodes dolephyes voucher UMMZ BMOC 06-1119-070 AD743	1713	2	1598	0	1268/1650(77%)	103/1650(6%)
Transcript_111	3096	315	1995	XM_003477402.1	PREDICTED: Cavia porcellus stress-70 protein, mitochondrial-like	2068	185	1862	0	1325/1734(76%)	109/1734(6%)
Transcript_111	3096	384	1957	JQ001566.1	Yunkeracarus hylomyscus voucher UMMZ BMOC 03-0828-004 AD554 heat	1711	5	1575	0	1260/1635(77%)	125/1635(8%)
Transcript_111	3096	393	1960	JQ001417.1	Ptyssalges sp. AD1171 heat shock protein cognate 5 (Hsc70-5)	1707	7	1571	0	1238/1614(77%)	95/1614(6%)
Transcript_111	3096	393	1960	JQ001418.1	Ptyssalges sp. A PBK-2011 voucher UMMZ BMOC 08-0515-124 AD1193	1707	7	1571	0	1237/1614(77%)	95/1614(6%)
Transcript_111	3096	386	1983	JQ001296.1	Nanacarus sp. AD545 heat shock protein cognate 5 (Hsc70-5) gene,	1717	1	1595	0	1263/1651(76%)	109/1651(7%)
Transcript_111	3096	396	1957	JQ001416.1	Ptyssalges sp. A PBK-2011 voucher UMMZ BMOC 08-0515-101 AD1188	1707	10	1568	0	1232/1609(77%)	97/1609(6%)
Transcript_111	3096	396	1987	JQ001268.1	Cosmochthonius lanatus voucher UMMZ BMOC 07-0607-007 AD1077 heat	1707	10	1598	0	1250/1639(76%)	97/1639(6%)
Transcript_111	3096	315	1999	XM_002710241.1	PREDICTED: Oryctolagus cuniculus heat shock 70kDa protein 9 (LOC100347135),	2301	157	1838	0	1313/1736(76%)	105/1736(6%)
Transcript_112	1236	4	1236	GU947663.1	Periplaneta americana mitochondrion, complete genome	15584	13909	15145	0	1218/1237(98%)	4/1237(0%)
Transcript_112	1236	1	1028	AB126004.1	Periplaneta fuliginosa mitochondrial DNA, complete genome except	14996	13879	14909	0	914/1057(86%)	55/1057(5%)
Transcript_112	1236	152	586	U17805.1	PAU17805 Periplaneta americana mitochondrion 12S ribosomal RNA, partial	432	2	432	0	426/435(98%)	4/435(1%)
Transcript_112	1236	206	561	EF363305.1	Periplaneta americana voucher G23 12S ribosomal RNA gene, partial	356	356	1	0	356/356(100%)	0/356(0%)
Transcript_112	1236	152	586	U17830.1	SLU17830 Shelfordella lateralis mitochondrion 12S ribosomal RNA, partial	433	2	433	1e-174	407/439(93%)	11/439(3%)
Transcript_112	1236	152	586	U17809.2	PBU17809 Periplaneta brunnea mitochondrion 12S ribosomal RNA, partial	433	2	433	1e-169	404/439(92%)	11/439(3%)
Transcript_112	1236	162	570	DQ441657.1	Shelfordella lateralis 12S ribosomal RNA gene, partial sequence;	407	407	1	4e-164	383/413(93%)	10/413(2%)
Transcript_112	1236	152	586	U17773.2	BOU17773 Blatta orientalis mitochondrion 12S ribosomal RNA, partial sequence	434	2	434	1e-163	401/440(91%)	12/440(3%)
Transcript_112	1236	122	911	JX144941.1	Cryptocercus relictus mitochondrion, complete genome	15373	13920	14697	1e-159	655/813(81%)	58/813(7%)
Transcript_112	1236	152	586	AJ870989.1	Angustonicus lifou partial 12S rRNA gene	435	2	435	1e-158	404/446(91%)	23/446(5%)
Transcript_112	1236	162	580	DQ874082.1	Periplaneta brunnea 12S ribosomal RNA gene, partial sequence;	416	416	1	9e-156	385/423(91%)	11/423(3%)
Transcript_112	1236	152	586	U17807.1	PAU17807 Periplaneta australasiae mitochondrion 12S ribosomal RNA, partial	430	2	430	9e-156	396/439(90%)	14/439(3%)
Transcript_112	1236	162	580	DQ874092.1	Pseudoderopeltis sp. 1 DJGI-2006 12S ribosomal RNA gene, partial	413	413	1	3e-155	386/424(91%)	16/424(4%)
Transcript_112	1236	162	580	DQ874031.1	Blatta orientalis 12S ribosomal RNA gene, partial sequence; mitochondrial	423	423	1	1e-154	387/427(91%)	12/427(3%)
Transcript_112	1236	152	586	AJ870993.1	Rothisilpha najtae partial 12S rRNA gene	431	2	431	4e-154	396/440(90%)	15/440(3%)
Transcript_112	1236	152	586	U17811.2	PFU17811 Periplaneta fuliginosa mitochondrion 12S ribosomal RNA, partial	433	2	433	5e-153	397/442(90%)	17/442(4%)
Transcript_112	1236	162	574	DQ874081.1	Periplaneta australasiae 12S ribosomal RNA gene, partial sequence;	411	411	1	2e-151	378/417(91%)	10/417(2%)
Transcript_112	1236	152	586	AJ870990.1	Angustonicus mare partial 12S rRNA gene	436	2	436	9e-151	400/447(89%)	24/447(5%)
Transcript_112	1236	162	570	DQ441791.1	Periplaneta australasiae 12S ribosomal RNA gene, partial sequence;	407	407	1	4e-149	374/413(91%)	10/413(2%)
Transcript_112	1236	162	580	DQ874083.1	Periplaneta fuliginosa 12S ribosomal RNA gene, partial sequence;	419	419	1	7e-147	382/426(90%)	14/426(3%)
Transcript_112	1236	152	586	AJ870996.1	Angustonicus arboricolus partial 12S rRNA gene	439	2	439	1e-144	397/448(89%)	23/448(5%)
Transcript_118	9359	572	890	XM_001601988.2	PREDICTED: Nasonia vitripennis NEDD4 family-interacting protein	2626	756	1074	5e-57	262/326(80%)	14/326(4%)
Transcript_134	2635	1	1196	XM_001652925.1	Aedes aegypti moesin/ezrin/radixin partial mRNA	5019	31	1226	7e-160	917/1212(76%)	32/1212(3%)
Transcript_134	2635	1	1208	XM_001862572.1	Culex quinquefasciatus moesin/ezrin/radixin, mRNA	2102	1	1208	3e-138	914/1226(75%)	36/1226(3%)
Transcript_134	2635	6	914	NM_001173823.1	Salmo salar Moesin (moes), mRNA	cds	240	1148	9e-114	712/939(76%)	60/939(6%)
Transcript_135	736	1	736	AF133520.1	AF133520 Periplaneta americana troponin T (TnT) mRNA, complete cds	1345	104	839	0	725/737(98%)	2/737(0%)
Transcript_135	736	76	715	AF133521.1	AF133521 Libellula pulchella troponin T (TnT) mRNA, complete cds	1484	184	825	9e-114	522/660(79%)	38/660(6%)
Transcript_138	2212	1304	2160	XM_315894.3	Anopheles gambiae str. PEST AGAP005866-PA (AgaP_AGAP005866) mRNA,	1971	1887	1031	1e-146	697/887(79%)	60/887(7%)
Transcript_141	1110	1	140	XM_002007364.1	Drosophila mojavensis GI12410 (Dmoj\GI12410), mRNA	2640	1686	1547	7e-42	126/140(90%)	0/140(0%)
Transcript_147	1366	15	1366	XM_002042058.1	Drosophila sechellia GM10085 (Dsec\GM10085), mRNA	1845	1700	349	0	1125/1370(82%)	36/1370(3%)
Transcript_147	1366	15	1366	XM_001969660.1	Drosophila erecta GG23804 (Dere\GG23804), mRNA	1845	1700	349	0	1120/1368(82%)	32/1368(2%)
Transcript_147	1366	1	1366	X64233.1	M.sexta mRNA for vacuolar ATPase subunit A	2860	1775	410	0	1131/1385(82%)	38/1385(3%)
Transcript_147	1366	15	1366	NM_001259086.1	Drosophila melanogaster V-ATPase 69 kDa subunit 2 (Vha68-2),	2444	1753	402	0	1119/1369(82%)	34/1369(2%)
Transcript_147	1366	15	1366	BT124897.1	Drosophila melanogaster MIP16230 full insert cDNA	2035	1791	440	0	1119/1369(82%)	34/1369(2%)
Transcript_147	1366	15	1366	NM_165022.1	Drosophila melanogaster V-ATPase 69 kDa subunit 2 (Vha68-2),	2533	1848	497	0	1119/1369(82%)	34/1369(2%)
Transcript_147	1366	15	1366	NM_165021.1	Drosophila melanogaster V-ATPase 69 kDa subunit 2 (Vha68-2),	2445	1760	409	0	1119/1369(82%)	34/1369(2%)
Transcript_147	1366	15	1366	NM_143747.2	Drosophila melanogaster V-ATPase 69 kDa subunit 2 (Vha68-2),	2536	1845	494	0	1119/1369(82%)	34/1369(2%)
Transcript_147	1366	1	1314	HQ540514.1	Ostrinia furnacalis strain ACB-AbR V-type proton ATPase catalytic	1854	1723	412	0	1094/1332(82%)	38/1332(3%)
Transcript_147	1366	15	1366	AY084150.1	Drosophila melanogaster RE30552 full insert cDNA	2544	1845	494	0	1117/1369(82%)	34/1369(2%)
Transcript_147	1366	1	1289	AK382830.1	Bombyx mori mRNA, clone: fepM02L21	2760	1809	521	0	1068/1300(82%)	22/1300(2%)
Transcript_147	1366	8	1289	NM_001098359.1	Bombyx mori vacuolar ATP synthase catalytic subunit A (LOC100037424),	gb|EF114391.1|BombyxmorivacuolarATPsynthasecatalyticsubunitAmRNA,complete	1842	561	0	1062/1292(82%)	20/1292(2%)
Transcript_147	1366	15	1366	U59146.1	DMU59146 Drosophila melanogaster Canton S vacuolar ATPase subunit A (vha68-2)	2474	1787	436	0	1117/1371(81%)	38/1371(3%)
Transcript_147	1366	9	1288	FR727328.1	Ostrinia furnacalis mRNA for V-type proton ATPase catalytic subunit	strainACB-AcR	1715	436	0	1064/1295(82%)	30/1295(2%)
Transcript_147	1366	1	1314	HQ434762.2	Ostrinia furnacalis strain ACB-BtS V-ATPase subunit A (VAA) mRNA,	2535	1766	455	0	1085/1330(82%)	34/1330(3%)
Transcript_147	1366	15	1366	XM_002088485.1	Drosophila yakuba GE18610 (Dyak\GE18610), mRNA	1845	1700	349	0	1110/1368(81%)	32/1368(2%)
Transcript_147	1366	9	1366	XM_002132979.1	Drosophila pseudoobscura pseudoobscura GA28953 (Dpse\GA28953),	1845	1706	349	0	1113/1377(81%)	38/1377(3%)
Transcript_147	1366	9	1288	XM_001849223.1	Culex quinquefasciatus ATP synthase alpha subunit vacuolar, mRNA	1845	1706	427	0	1050/1290(81%)	20/1290(2%)
Transcript_147	1366	12	1366	XM_001962829.1	Drosophila ananassae GF14214 (Dana\GF14214), mRNA	1845	1703	349	0	1109/1375(81%)	40/1375(3%)
Transcript_147	1366	9	1324	XM_002003736.1	Drosophila mojavensis GI18088 (Dmoj\GI18088), mRNA	1845	1706	391	0	1076/1331(81%)	30/1331(2%)
Transcript_147	1366	22	1289	XM_002042061.1	Drosophila sechellia GM25943 (Dsec\GM25943), mRNA	1845	1693	426	0	1032/1289(80%)	42/1289(3%)
Transcript_148	1508	802	1248	XM_002062768.1	Drosophila willistoni GK19648 (Dwil\GK19648), mRNA	480	480	34	2e-92	364/450(81%)	6/450(1%)
Transcript_148	1508	802	1242	XM_002089307.1	Drosophila yakuba Vha16 (Dyak\Vha16), mRNA	480	480	40	5e-89	362/448(81%)	14/448(3%)
Transcript_148	1508	801	1242	NM_165476.2	Drosophila melanogaster vacuolar H[+] ATPase subunit 16-1 (Vha16-1),	2813	586	145	7e-88	362/449(81%)	14/449(3%)
Transcript_148	1508	801	1242	NM_165475.2	Drosophila melanogaster vacuolar H[+] ATPase subunit 16-1 (Vha16-1),	2978	751	310	7e-88	362/449(81%)	14/449(3%)
Transcript_148	1508	801	1242	NM_165474.2	Drosophila melanogaster vacuolar H[+] ATPase subunit 16-1 (Vha16-1),	2830	603	162	7e-88	362/449(81%)	14/449(3%)
Transcript_148	1508	801	1242	NM_057453.4	Drosophila melanogaster vacuolar H[+] ATPase subunit 16-1 (Vha16-1),	2871	644	203	7e-88	362/449(81%)	14/449(3%)
Transcript_148	1508	801	1242	FJ638111.1	Synthetic construct Drosophila melanogaster clone BS16279 encodes	512	497	56	7e-88	362/449(81%)	14/449(3%)
Transcript_148	1508	801	1242	BT012440.1	Drosophila melanogaster RH30178 full insert cDNA	2812	569	128	7e-88	362/449(81%)	14/449(3%)
Transcript_148	1508	801	1242	X55979.1	Drosophila mRNA for vacuolar H+-ATPase	1138	597	156	7e-88	362/449(81%)	14/449(3%)
Transcript_148	1508	805	1242	AY232009.1	Drosophila yakuba clone yak-ad_Vha16 mRNA sequence	477	477	40	2e-87	359/445(81%)	14/445(3%)
Transcript_148	1508	805	1242	FJ633870.1	Synthetic construct Drosophila melanogaster clone BO16579 encodes	511	493	56	1e-85	358/445(80%)	14/445(3%)
Transcript_148	1508	802	1242	XM_001970724.1	Drosophila erecta GG10820 (Dere\GG10820), mRNA	480	480	40	5e-84	359/448(80%)	14/448(3%)
Transcript_148	1508	802	1242	XM_002080262.1	Drosophila simulans GD10321 (Dsim\GD10321), mRNA	480	480	40	3e-82	360/450(80%)	18/450(4%)
Transcript_148	1508	802	1242	XM_002032575.1	Drosophila sechellia GM20869 (Dsec\GM20869), mRNA	480	480	40	3e-82	358/448(80%)	14/448(3%)
Transcript_148	1508	802	1242	XM_001961285.1	Drosophila ananassae GF13808 (Dana\GF13808), mRNA	480	480	40	1e-80	357/448(80%)	14/448(3%)
Transcript_148	1508	802	1242	XM_002026291.1	Drosophila persimilis GL20293 (Dper\GL20293), mRNA	mRNA	480	40	3e-77	357/450(79%)	18/450(4%)
Transcript_148	1508	801	1239	AY752855.1	Culicoides sonorensis clone CsVAT1 vacuolar ATPase 16kDa subunit	893	659	221	3e-76	356/449(79%)	20/449(4%)
Transcript_148	1508	802	1242	XM_001994937.1	Drosophila grimshawi GH22892 (Dgri\GH22892), mRNA	486	486	46	1e-75	357/451(79%)	20/451(4%)
Transcript_148	1508	802	1256	XM_002006790.1	Drosophila mojavensis GI21278 (Dmoj\GI21278), mRNA	480	480	26	4e-75	366/465(79%)	20/465(4%)
Transcript_148	1508	1013	1197	AE013599.4	Drosophila melanogaster chromosome 2R, complete sequence	21146708	2515243	2515427	2e-43	158/186(85%)	2/186(1%)
Transcript_148	1508	1013	1197	AC007593.5	AC007593 Drosophila melanogaster, chromosome 2R, region 42E-43A, BAC clone	173702	86309	86493	2e-43	158/186(85%)	2/186(1%)
Transcript_160	1448	168	881	XM_003703655.1	PREDICTED: Megachile rotundata ATPase ASNA1 homolog (LOC100880644),	1020	88	807	1e-95	561/735(76%)	36/735(5%)
Transcript_161	2184	106	2184	XM_001650415.1	Aedes aegypti spectrin partial mRNA	7823	4438	6516	0	1634/2145(76%)	132/2145(6%)
Transcript_161	2184	2029	2184	GQ886682.1	Periplaneta americana isolate 19_21 voucher PamNEOPT alpha-spectrin	450	1	156	8e-74	156/156(100%)	0/156(0%)
Transcript_167	1742	540	1740	AK401146.1	Papilio xuthus mRNA for paramyosin, complete cds, sequence id:	3158	51	1251	3e-166	935/1228(76%)	54/1228(4%)
Transcript_167	1742	871	1742	AK273045.1	Gryllus bimaculatus mRNA, GBcontig19906	894	894	24	2e-159	705/892(79%)	41/892(5%)
Transcript_167	1742	736	1740	HM449895.1	Biston betularia paramyosin mRNA, partial cds	2131	29	1033	6e-139	789/1033(76%)	56/1033(5%)
Transcript_173	1966	15	1924	JQ686946.1	Cryptocercus punctulatus elongation factor 1-alpha mRNA, complete	1927	1927	11	0	1746/1927(91%)	27/1927(1%)
Transcript_173	1966	589	1680	U90054.1	PAU90054 Periplaneta americana elongation factor-1 alpha mRNA, partial	1092	1092	1	0	1088/1092(99%)	0/1092(0%)
Transcript_173	1966	310	1851	AK283181.1	Gryllus bimaculatus mRNA, GBcontig30042	1840	249	1787	0	1331/1560(85%)	39/1560(3%)
Transcript_173	1966	410	1851	AB583232.1	Gryllus bimaculatus EF1alpha mRNA for elongation factor 1 alpha,	1472	1456	18	0	1245/1456(86%)	31/1456(2%)
Transcript_173	1966	449	1734	JQ086311.1	Diploptera punctata elongation factor-1 alpha mRNA, partial cds	1286	1286	1	0	1126/1295(87%)	18/1295(1%)
Transcript_173	1966	465	1852	XM_003401944.1	PREDICTED: Bombus terrestris elongation factor 1alpha F2 (Ef-1a-f2),	2482	1541	158	0	1170/1403(83%)	34/1403(2%)
Transcript_173	1966	465	1852	JF751028.1	Bombus hypocrita EF-1a mRNA, complete cds	2471	1533	150	0	1168/1404(83%)	36/1404(3%)
Transcript_173	1966	441	1851	AB583233.1	Locusta migratoria EF1alpha mRNA for elongation factor 1 alpha,	1446	1446	36	0	1181/1426(83%)	30/1426(2%)
Transcript_173	1966	469	1852	AY553913.1	Oncometopia nigricans putative elongation factor 1-alpha (EF1a)	1389	1389	6	0	1164/1402(83%)	36/1402(3%)
Transcript_173	1966	465	1852	XM_003492654.1	PREDICTED: Bombus impatiens elongation factor 1-alpha F2, transcript	2654	1740	357	0	1162/1402(83%)	32/1402(2%)
Transcript_173	1966	465	1852	XM_003492653.1	PREDICTED: Bombus impatiens elongation factor 1-alpha F2, transcript	2450	1536	153	0	1162/1402(83%)	32/1402(2%)
Transcript_173	1966	461	1858	AB591382.2	Riptortus pedestris EF1a mRNA for elongation factor 1 alpha,	1960	1462	65	0	1169/1420(82%)	44/1420(3%)
Transcript_173	1966	469	1852	AY500140.1	Homalodisca coagulata putative elongation factor 1-alpha (EF1a)	1389	1389	6	0	1152/1401(82%)	34/1401(2%)
Transcript_173	1966	484	1851	JQ638952.1	Bombyx mori elongation factor 1 alpha mRNA, complete cds	3164	2916	1549	0	1141/1389(82%)	42/1389(3%)
Transcript_173	1966	484	1851	NM_001044045.1	Bombyx mori elongation factor 1 alpha (EF1a), mRNA	1687	1421	54	0	1140/1389(82%)	42/1389(3%)
Transcript_173	1966	484	1851	AK380511.1	Bombyx mori mRNA, clone: ftes52K17	1935	1628	261	0	1139/1389(82%)	42/1389(3%)
Transcript_173	1966	464	1852	XM_001948705.2	PREDICTED: Acyrthosiphon pisum elongation factor 1-alpha-like	1927	1605	218	0	1150/1410(82%)	43/1410(3%)
Transcript_173	1966	464	1852	XM_003243999.1	PREDICTED: Acyrthosiphon pisum elongation factor 1-alpha-like	2984	2169	782	0	1151/1411(82%)	45/1411(3%)
Transcript_173	1966	602	1791	HQ541514.1	Tortyra spectabilis voucher T_spct_LS_2 elongation factor 1 alpha	1191	1190	1	0	1011/1205(84%)	30/1205(2%)
Transcript_173	1966	602	1791	HQ541515.1	Tortyra spectabilis voucher T_spct_LS_3 elongation factor 1 alpha	1191	1190	1	0	1008/1205(84%)	30/1205(2%)
Transcript_173	1966	469	1852	NM_001014993.1	Apis mellifera elongation factor 1-alpha F2 (EF1a-F2), mRNA	1386	1386	7	0	1144/1404(81%)	44/1404(3%)
Transcript_176	1069	238	1024	AK284720.1	Gryllus bimaculatus mRNA, GBcontig31581	870	86	870	0	673/796(85%)	20/796(3%)
Transcript_176	1069	256	1029	DQ445532.1	Graphocephala atropunctata isolate WHGA0900 putative tropomyosin	855	1	774	0	657/787(83%)	26/787(3%)
Transcript_176	1069	256	1029	DQ445504.1	Graphocephala atropunctata isolate WHGA0114 putative tropomyosin	855	1	774	0	657/787(83%)	26/787(3%)
Transcript_176	1069	251	1032	AK402323.1	Papilio polytes mRNA for tropomyosin 2, complete cds, sequence	1099	77	859	3e-135	630/802(79%)	39/802(5%)
Transcript_176	1069	238	1029	XM_003704196.1	PREDICTED: Megachile rotundata tropomyosin-1-like (LOC100876476),	1515	86	878	2e-132	635/812(78%)	39/812(5%)
Transcript_176	1069	256	1064	XM_321262.5	Anopheles gambiae str. PEST AGAP001799-PA (AgaP_AGAP001799) mRNA,	1468	180	988	6e-132	648/831(78%)	44/831(5%)
Transcript_176	1069	239	1029	NM_001046980.1	Bombyx mori tropomyosin 1 (LOC732984), mRNA	1187	58	848	3e-130	629/807(78%)	32/807(4%)
Transcript_176	1069	239	1027	DQ443356.1	Bombyx mori tropomyosin isoform 5 mRNA, complete cds	934	58	846	4e-129	627/805(78%)	32/805(4%)
Transcript_176	1069	256	1028	XM_003435899.1	Anopheles gambiae str. PEST AGAP001799-PB (AgaP_AGAP001799) mRNA,	1383	180	952	3e-125	619/794(78%)	42/794(5%)
Transcript_176	1069	256	1058	XM_002031055.1	Drosophila sechellia GM24216 (Dsec\GM24216), mRNA	855	1	803	3e-125	637/822(77%)	38/822(5%)
Transcript_176	1069	242	1029	AB189025.1	Plutella xylostella gene for tropomyosin I, complete cds	1130	69	856	6e-122	633/815(78%)	54/815(7%)
Transcript_176	1069	256	1029	XM_002097729.1	Drosophila yakuba Tm2 (Dyak\Tm2), mRNA	855	1	774	4e-119	614/793(77%)	38/793(5%)
Transcript_176	1069	256	1022	XM_002076587.1	Drosophila simulans GD15159 (Dsim\GD15159), mRNA	903	1	767	1e-118	610/787(78%)	40/787(5%)
Transcript_176	1069	256	1029	XM_001979994.1	Drosophila erecta GG16909 (Dere\GG16909), mRNA	855	1	774	8e-116	612/793(77%)	38/793(5%)
Transcript_176	1069	245	1062	XM_391961.4	PREDICTED: Apis mellifera tropomyosin-1-like (LOC408414), mRNA	2065	99	916	1e-113	639/836(76%)	36/836(4%)
Transcript_176	1069	256	1058	XM_001359866.2	Drosophila pseudoobscura pseudoobscura tropomyosin 2 (Dpse\Tm2),	855	1	803	1e-108	632/827(76%)	48/827(6%)
Transcript_176	1069	252	1029	XM_003736860.1	Drosophila pseudoobscura pseudoobscura tropomyosin 2 (Dpse\Tm2),	1119	51	828	5e-108	614/801(77%)	46/801(6%)
Transcript_176	1069	216	1029	XM_003689843.1	PREDICTED: Apis florea tropomyosin-2-like (LOC100867227), mRNA	1274	267	1081	5e-108	635/834(76%)	39/834(5%)
Transcript_176	1069	446	959	AY231957.1	Drosophila yakuba clone yak-em_Tm2 mRNA sequence	638	98	611	5e-88	412/523(79%)	18/523(3%)
Transcript_176	1069	252	848	K03277.1	DROTROPI2 D. melanogaster tropomyosin I gene, exons 2-5, complete cds	3599	606	1202	8e-81	471/614(77%)	34/614(6%)
Transcript_176	1069	252	848	K02622.1	DROTRO14 D.melanogaster gene for tropomyosin isoforms 127 and 129, exons	893	8	604	8e-76	468/614(76%)	34/614(6%)
Transcript_182	1087	285	756	AF391091.1	Spodoptera frugiperda ribosomal protein L9 mRNA, complete cds	737	201	672	1e-74	381/486(78%)	28/486(6%)
Transcript_183	1110	1	1110	AY305517.1	Periplaneta americana voucher Pam elongation factor-2 mRNA, partial	2179	2085	976	0	1108/1110(99%)	0/1110(0%)
Transcript_183	1110	24	1106	AY305494.1	Ctenolepisma lineata voucher Cli elongation factor-2 mRNA, partial	2179	2062	980	0	909/1100(83%)	34/1100(3%)
Transcript_183	1110	1	1110	AY305514.1	Nicoletia meinerti voucher Nme elongation factor-2 mRNA, partial	2179	2085	976	0	916/1128(81%)	36/1128(3%)
Transcript_183	1110	10	1097	AY305520.1	Pedetontus saltator voucher Psa elongation factor-2 mRNA, partial	2104	2001	914	0	897/1107(81%)	38/1107(3%)
Transcript_183	1110	1	1097	HQ851375.1	Schistocerca gregaria elongation factor 2 mRNA, complete cds	3050	2165	1069	0	901/1115(81%)	36/1115(3%)
Transcript_183	1110	28	1110	AY305509.1	Lynceus sp. JCR-2003 elongation factor-2 mRNA, partial cds	2179	2058	976	0	883/1100(80%)	34/1100(3%)
Transcript_183	1110	55	1097	AY305524.1	Triops longicaudatus voucher Tlo elongation factor-2 mRNA, partial	2107	1959	917	0	852/1059(80%)	32/1059(3%)
Transcript_183	1110	28	1110	AY305518.1	Podura aquatica voucher Paq elongation factor-2 mRNA, partial	1519	1398	316	0	866/1099(79%)	32/1099(3%)
Transcript_183	1110	110	1110	XM_002428507.1	Pediculus humanus corporis elongation factor, putative, mRNA	2493	1984	984	0	812/1018(80%)	34/1018(3%)
Transcript_183	1110	1	1103	AY305526.1	Streptocephalus seali voucher ufs elongation factor-2 mRNA, partial	2179	2085	983	0	884/1127(78%)	48/1127(4%)
Transcript_183	1110	24	1110	AY310274.1	Orthoporus ornata voucher Oor3 elongation factor 2 mRNA, partial	1525	1408	322	4e-178	871/1119(78%)	64/1119(6%)
Transcript_183	1110	28	1110	AY310259.1	Geophilus vittatus voucher Gvi elongation factor 2 mRNA, partial	2185	2064	982	3e-174	862/1111(78%)	56/1111(5%)
Transcript_183	1110	3	1101	AY310277.1	Proteroiulus fuscus voucher Pfu elongation factor 2 mRNA, partial	2185	2089	990	5e-168	866/1124(77%)	49/1124(4%)
Transcript_183	1110	18	1110	AY310272.1	Oxidus gracilus voucher Ogr2 elongation factor 2 mRNA, partial	2185	2074	982	2e-167	865/1123(77%)	60/1123(5%)
Transcript_183	1110	7	1031	NM_200458.2	Danio rerio eukaryotic translation elongation factor 2b (eef2b),	gb|AY391422.1|Daniorerioeukaryotictranslationelongationfactor2(EEF2)	2195	1171	1e-163	817/1053(78%)	56/1053(5%)
Transcript_183	1110	19	1091	AY310296.1	Theatops posticus voucher Tpo elongation factor 2 mRNA, partial	2185	2073	1001	2e-157	843/1099(77%)	52/1099(5%)
Transcript_183	1110	31	1097	AY310266.1	Lamyctes fulvicornis voucher Lam elongation factor 2 mRNA, partial	2182	2058	992	5e-153	843/1102(76%)	70/1102(6%)
Transcript_183	1110	3	1110	GQ886717.1	Eremocosta gigasella voucher EgigARACH translational elongation	2178	2082	975	2e-146	866/1140(76%)	64/1140(6%)
Transcript_183	1110	1	1097	AY310289.1	Orthocricus sp. 'Spi1' elongation factor 2 mRNA, partial cds	2185	2091	995	4e-144	866/1138(76%)	82/1138(7%)
Transcript_183	1110	1	1110	AF240827.1	Scutigerella sp. 'Scu2' elongation factor-2 mRNA, partial cds	2182	2088	979	4e-144	866/1142(76%)	64/1142(6%)
Transcript_183	1110	22	1110	GQ886720.1	Hadrurus arizonensis voucher HariARACH translational elongation	2178	2063	975	8e-141	853/1124(76%)	70/1124(6%)
Transcript_192	2067	391	1685	XM_001947036.2	PREDICTED: Acyrthosiphon pisum polyadenylate-binding protein	3025	1724	433	6e-179	1018/1334(76%)	81/1334(6%)
Transcript_192	2067	576	1685	XM_001943357.2	PREDICTED: Acyrthosiphon pisum polyadenylate-binding protein	2162	1110	1	3e-142	862/1139(76%)	58/1139(5%)
Transcript_192	2067	576	1325	XM_001946236.2	PREDICTED: Acyrthosiphon pisum polyadenylate-binding protein	2895	2052	1303	7e-84	582/774(75%)	48/774(6%)
Transcript_192	2067	7	260	AK284929.1	Gryllus bimaculatus mRNA, GBcontig31790	439	257	1	4e-52	213/259(82%)	7/259(3%)
Transcript_198	690	38	493	FJ855495.1	Periplaneta americana myosin light chain variant 1 mRNA, complete	456	456	1	0	455/456(99%)	0/456(0%)
Transcript_198	690	144	497	FJ654523.1	Palaemonetes varians myosin 1 light chain mRNA, complete cds	549	385	33	9e-44	281/365(77%)	23/365(6%)
Transcript_198	690	144	493	FJ462739.1	Crangon crangon myosin light chain mRNA, complete cds	462	350	1	9e-44	281/364(77%)	28/364(8%)
Transcript_199	771	227	771	AF025799.1	AF025799 Drosophila subobscura ADP/ATP translocase (sesB) mRNA, partial	864	40	581	3e-129	458/554(83%)	21/554(4%)
Transcript_199	771	227	771	XM_001354834.2	Drosophila pseudoobscura pseudoobscura sesB (Dpse\sesB), mRNA	900	40	581	6e-121	453/554(82%)	21/554(4%)
Transcript_199	771	227	771	AF025798.1	AF025798 Drosophila pseudoobscura ADP/ATP translocase (sesB) mRNA, partial	864	40	581	6e-121	453/554(82%)	21/554(4%)
Transcript_199	771	227	771	XM_002024304.1	Drosophila persimilis GL14863 (Dper\GL14863), mRNA	900	40	581	3e-119	453/555(82%)	23/555(4%)
Transcript_199	771	197	771	AY725780.1	Oncometopia nigricans putative mitochondrial ADP/ATP translocase	930	34	608	9e-104	464/586(79%)	22/586(4%)
Transcript_199	771	255	771	AK383307.1	Bombyx mori mRNA, clone: MFB-01J21	1258	263	779	3e-103	425/528(80%)	22/528(4%)
Transcript_199	771	255	771	FJ788509.1	Antheraea pernyi adenine nucleotide translocase (ANT) mRNA, complete	1282	272	788	3e-103	423/526(80%)	18/526(3%)
Transcript_199	771	255	771	NM_001043607.1	Bombyx mori ADP/ATP translocase (Ant), mRNA	geneformitochondrialproduct	274	790	3e-103	425/528(80%)	22/528(4%)
Transcript_199	771	294	771	AK282368.1	Gryllus bimaculatus mRNA, GBcontig29229	1030	6	483	2e-101	394/485(81%)	14/485(3%)
Transcript_199	771	220	771	AY253868.2	Helicoverpa armigera ADP/ATP translocase mRNA, complete cds	1190	165	716	3e-99	448/565(79%)	26/565(5%)
Transcript_199	771	281	759	AK253293.1	Gryllus bimaculatus mRNA, GBcontig00154	914	26	504	1e-78	381/486(78%)	14/486(3%)
Transcript_199	771	344	771	BT079926.1	Esox lucius clone eluc-evq-511-208 ADP/ATP translocase 2 putative	1289	242	666	1e-77	347/435(80%)	17/435(4%)
Transcript_199	771	224	771	NM_001127280.1	Ovis aries solute carrier family 25 (mitochondrial carrier; adenine	geneencodingmitochondrialprotein,mRNA	31	578	5e-77	432/561(77%)	26/561(5%)
Transcript_199	771	232	771	AY271824.1	Branchiostoma belcheri tsingtaunese ADP/ATP translocase mRNA,	1289	92	634	4e-73	434/563(77%)	43/563(8%)
Transcript_199	771	344	754	BT125166.1	Salmo salar clone ssal-rgb2-510-094 ADP/ATP translocase 2 putative	1268	219	626	2e-71	333/419(79%)	19/419(5%)
Transcript_199	771	344	754	BT047290.1	Salmo salar clone ssal-rgb2-599-353 ADP/ATP translocase 2 putative	1265	216	623	2e-71	333/419(79%)	19/419(5%)
Transcript_199	771	232	771	XM_002594946.1	Branchiostoma floridae hypothetical protein, mRNA	1646	42	584	2e-61	426/562(76%)	41/562(7%)
Transcript_199	771	227	483	AY754567.1	Drosophila affinis stress-sensitive B (sesB) gene, exons 2 through	996	25	281	1e-53	217/263(83%)	12/263(5%)
Transcript_199	771	344	771	XM_003748139.1	PREDICTED: Metaseiulus occidentalis ADP,ATP carrier protein 1-like	1376	263	690	5e-52	332/436(76%)	16/436(4%)
Transcript_199	771	227	483	FJ821026.1	Drosophila miranda strain MSH22 chromosome XL clone BAC11, complete	211219	55760	56016	5e-52	216/263(82%)	12/263(5%)
Transcript_205	2334	4	999	EF091933.1	Maconellicoccus hirsutus clone WHMH4479 putative vacuolar ATP	1173	160	1158	0	822/1012(81%)	29/1012(3%)
Transcript_205	2334	1	441	GQ887586.1	Periplaneta americana voucher PamNEOPT ATP synthase mRNA, partial	459	19	459	0	434/441(98%)	0/441(0%)
Transcript_205	2334	4	989	XM_624109.3	PREDICTED: Apis mellifera v-type proton ATPase subunit B-like	2017	551	1536	0	804/998(81%)	24/998(2%)
Transcript_205	2334	13	956	XM_424534.3	PREDICTED: Gallus gallus ATPase, H+ transporting, lysosomal 56/58kDa,	3079	532	1472	0	784/964(81%)	43/964(4%)
Transcript_205	2334	13	983	XM_003212419.1	PREDICTED: Meleagris gallopavo v-type proton ATPase subunit B,	1844	466	1433	0	803/992(81%)	45/992(5%)
Transcript_205	2334	13	956	U61724.1	GGU61724 Gallus gallus vacuolar H-ATPase B subunit osteoclast isozyme	3035	499	1439	0	784/964(81%)	43/964(4%)
Transcript_205	2334	13	956	U20766.1	GGU20766 Gallus gallus vacuolar H+-ATPase B subunit gene, complete cds	1645	538	1478	0	784/964(81%)	43/964(4%)
Transcript_205	2334	4	989	XM_002426375.1	Pediculus humanus corporis vacuolar ATP synthase subunit B, putative,	1491	481	1466	0	795/1000(80%)	28/1000(3%)
Transcript_205	2334	13	992	NM_001078714.2	Xenopus (Silurana) tropicalis ATPase, H+ transporting, lysosomal	2502	547	1523	3e-177	789/1001(79%)	45/1001(4%)
Transcript_205	2334	13	992	BC080455.1	Xenopus tropicalis ATPase, H+ transporting, lysosomal (vacuolar	MGC:89678IMAGE:7026315),completecds	549	1525	3e-177	789/1001(79%)	45/1001(4%)
Transcript_205	2334	4	950	XM_003224218.1	PREDICTED: Anolis carolinensis ATPase, H+ transporting, lysosomal	1617	526	1469	2e-175	763/965(79%)	39/965(4%)
Transcript_205	2334	4	996	AY197611.1	Artemia franciscana vacuolar proton-ATPase B-subunit mRNA, complete	1783	557	1549	2e-175	802/1020(79%)	54/1020(5%)
Transcript_205	2334	13	956	JX416286.1	Oryzias latipes V-ATPase Ba subunit (atp6V1Ba) mRNA, complete	1549	531	1471	7e-169	754/959(79%)	33/959(3%)
Transcript_205	2334	25	994	XM_003479342.1	PREDICTED: Cavia porcellus V-type proton ATPase subunit B, brain	1536	559	1525	1e-161	775/993(78%)	49/993(5%)
Transcript_205	2334	13	942	XM_003454994.1	PREDICTED: Oreochromis niloticus V-type proton ATPase subunit	2082	611	1537	2e-159	744/950(78%)	43/950(5%)
Transcript_205	2334	13	950	BC149083.1	Bos taurus ATPase, H+ transporting, lysosomal 56/58kDa, V1 subunit	cds	644	1578	2e-155	740/951(78%)	29/951(3%)
Transcript_205	2334	13	950	NM_176654.2	Bos taurus ATPase, H+ transporting, lysosomal 56/58kDa, V1 subunit	gb|M88691.1|BOVATPDBovinevacuolarH+-ATPasemRNA,completecds	654	1588	2e-155	740/951(78%)	29/951(3%)
Transcript_205	2334	4	851	XM_002313659.1	Populus trichocarpa predicted protein, mRNA	1810	460	1316	4e-142	685/876(78%)	47/876(5%)
Transcript_205	2334	4	851	EF145995.1	Populus trichocarpa clone WS0114_M18 unknown mRNA	1888	524	1380	4e-142	685/876(78%)	47/876(5%)
Transcript_205	2334	13	950	XM_003469022.1	PREDICTED: Cavia porcellus V-type proton ATPase subunit B, kidney	1542	529	1463	2e-140	735/955(77%)	37/955(4%)
Transcript_205	2334	1	441	GQ887546.1	Acheta domesticus voucher AdoNEOPT ATP synthase mRNA, partial	459	19	459	2e-125	379/443(86%)	4/443(1%)
Transcript_212	3709	11	884	AK403245.1	Papilio xuthus mRNA, limpet protein, sequence id: Px-1339, expressed	2213	192	1065	0	770/887(87%)	26/887(3%)
Transcript_212	3709	11	847	AK275935.1	Gryllus bimaculatus mRNA, GBcontig22796	982	146	982	0	732/842(87%)	10/842(1%)
Transcript_212	3709	4	889	AK384945.1	Bombyx mori mRNA, clone: fcaL45C12	3470	1206	2091	0	768/896(86%)	20/896(2%)
Transcript_212	3709	4	889	AK382797.1	Bombyx mori mRNA, clone: fdpe27O10	3380	1022	1907	0	768/896(86%)	20/896(2%)
Transcript_212	3709	16	895	XM_315409.4	Anopheles gambiae str. PEST AGAP005400-PA (AgaP_AGAP005400) mRNA,	2251	479	1358	0	759/887(86%)	14/887(2%)
Transcript_212	3709	4	884	XM_001604272.2	PREDICTED: Nasonia vitripennis hypothetical protein LOC100120714	4860	1758	2638	0	760/890(85%)	18/890(2%)
Transcript_212	3709	11	889	AK384954.1	Bombyx mori mRNA, clone: fcaL45I04_K00606	2445	241	1119	0	759/889(85%)	20/889(2%)
Transcript_212	3709	16	889	XM_001654295.1	Aedes aegypti four and a half lim domains partial mRNA	2583	191	1064	0	739/881(84%)	14/881(2%)
Transcript_212	3709	16	889	XM_001972960.1	Drosophila erecta GG13591 (Dere\GG13591), mRNA	1020	145	1018	0	741/889(83%)	30/889(3%)
Transcript_212	3709	16	889	XM_002095031.1	Drosophila yakuba GE19888 (Dyak\GE19888), mRNA	1020	145	1018	0	739/889(83%)	30/889(3%)
Transcript_212	3709	16	889	XM_002135458.1	Drosophila pseudoobscura pseudoobscura GA28580 (Dpse\GA28580),	1023	148	1021	0	733/888(83%)	28/888(3%)
Transcript_212	3709	16	889	XM_002025680.1	Drosophila persimilis GL20860 (Dper\GL20860), mRNA	1023	148	1021	0	732/888(82%)	28/888(3%)
Transcript_212	3709	12	893	XM_002410771.1	Ixodes scapularis LIM domain-containing protein, putative, mRNA	1529	261	1141	0	743/904(82%)	45/904(5%)
Transcript_212	3709	16	889	XM_001984638.1	Drosophila grimshawi GH16603 (Dgri\GH16603), mRNA	1008	133	1006	2e-167	711/894(80%)	40/894(4%)
Transcript_212	3709	2	889	XM_970928.2	PREDICTED: Tribolium castaneum similar to Limpet CG32171-PD,	2480	808	1695	6e-157	713/907(79%)	38/907(4%)
Transcript_212	3709	16	889	XM_970895.2	PREDICTED: Tribolium castaneum similar to Limpet CG32171-PD,	1845	187	1060	3e-154	702/893(79%)	38/893(4%)
Transcript_212	3709	376	902	AK402508.1	Papilio polytes mRNA for limpet protein, complete cds, sequence	2396	245	771	4e-153	457/533(86%)	12/533(2%)
Transcript_212	3709	373	889	XM_001850789.1	Culex quinquefasciatus four and a half lim domains, mRNA	735	216	733	3e-144	446/524(85%)	13/524(2%)
Transcript_212	3709	376	895	XM_001688604.1	Anopheles gambiae str. PEST AGAP005400-PB (AgaP_AGAP005400) mRNA,	1931	519	1038	2e-137	442/525(84%)	10/525(2%)
Transcript_230	1074	9	1002	S57174.1	arrestin homolog [Locusta migratoria, antennae, mRNA, 3002 nt]	3002	1089	96	0	807/1013(80%)	38/1013(4%)
Transcript_230	1074	9	1000	AB291230.1	Dianemobius nigrofasciatus Arr2 mRNA for arrestin2 precursor,	1707	1132	144	3e-174	795/1013(78%)	45/1013(4%)
Transcript_251	1285	827	1078	XM_002000766.1	Drosophila mojavensis GI10430 (Dmoj\GI10430), mRNA	417	417	166	5e-69	218/253(86%)	2/253(1%)
Transcript_251	1285	827	1078	XM_002055875.1	Drosophila virilis GJ10646 (Dvir\GJ10646), mRNA	417	417	166	1e-65	217/254(85%)	4/254(2%)
Transcript_251	1285	827	1063	AK386947.1	Bombyx mori mRNA, clone: wdV300644_K01064	1069	533	297	5e-64	207/240(86%)	6/240(3%)
Transcript_251	1285	827	1063	AK383319.1	Bombyx mori mRNA, clone: MFB-02C24	762	465	229	5e-64	207/240(86%)	6/240(3%)
Transcript_251	1285	827	1063	AK377952.1	Bombyx mori mRNA, clone: ffbm14B23	2500	2221	1985	5e-64	207/240(86%)	6/240(3%)
Transcript_251	1285	827	1078	XM_002071970.1	Drosophila willistoni GK22551 (Dwil\GK22551), mRNA	417	417	166	5e-64	216/254(85%)	4/254(2%)
Transcript_251	1285	823	1078	XM_003736148.1	Drosophila pseudoobscura pseudoobscura GA14517 (Dpse\GA14517),	1762	689	434	6e-63	218/258(84%)	4/258(2%)
Transcript_251	1285	823	1078	XM_003736147.1	Drosophila pseudoobscura pseudoobscura GA14517 (Dpse\GA14517),	1788	715	460	6e-63	218/258(84%)	4/258(2%)
Transcript_251	1285	823	1078	XM_003736146.1	Drosophila pseudoobscura pseudoobscura GA14517 (Dpse\GA14517),	1580	507	252	6e-63	218/258(84%)	4/258(2%)
Transcript_251	1285	823	1078	XM_003736145.1	Drosophila pseudoobscura pseudoobscura GA14517 (Dpse\GA14517),	1605	532	277	6e-63	218/258(84%)	4/258(2%)
Transcript_251	1285	823	1078	XM_001357527.3	Drosophila pseudoobscura pseudoobscura GA14517 (Dpse\GA14517),	1554	481	226	6e-63	218/258(84%)	4/258(2%)
Transcript_251	1285	827	1078	XM_002020335.1	Drosophila persimilis GL13949 (Dper\GL13949), mRNA	417	417	166	1e-60	214/254(84%)	4/254(2%)
Transcript_251	1285	827	1078	XM_001996109.1	Drosophila grimshawi GH14335 (Dgri\GH14335), mRNA	417	417	166	2e-57	214/256(84%)	8/256(3%)
Transcript_251	1285	827	1059	EU194608.1	Litopenaeus vannamei ATP synthase subunit 9 mitochondrial precursor,	780	418	187	1e-54	197/234(84%)	3/234(1%)
Transcript_251	1285	827	1078	XM_001954702.1	Drosophila ananassae GF16589 (Dana\GF16589), mRNA	417	417	166	5e-54	210/254(83%)	4/254(2%)
Transcript_251	1285	834	1051	BT028221.1	Gasterosteus aculeatus clone CNB162-C05 mRNA sequence	683	475	258	8e-52	186/220(85%)	4/220(2%)
Transcript_251	1285	846	1078	BT074652.1	Osmerus mordax clone omor-rgc-520-035 ATP synthase lipid-binding	cds	438	206	2e-48	193/234(82%)	2/234(1%)
Transcript_251	1285	826	1051	BX009642.1	Single read from an extremity of a full-length cDNA clone made	cloneFK0AAA15CD03ofstrain6-9ofAnophelesgambiae(African	487	262	3e-46	186/226(82%)	0/226(0%)
Transcript_251	1285	846	1054	EU244359.1	Haliotis diversicolor clone HDr4CJ239 mitochondrial ATP synthase	geneformitochondrialproduct	497	289	4e-45	179/214(84%)	10/214(5%)
Transcript_251	1285	827	1051	XM_001688242.1	Anopheles gambiae str. PEST AGAP000523-PA (AgaP_AGAP000523) mRNA,	417	417	193	5e-44	184/225(82%)	0/225(0%)
Transcript_251	1285	826	1051	BX072016.1	Single read from an extremity of a full-length cDNA clone made	cloneFK0AAC9DB07ofstrain6-9ofAnophelesgambiae(African	482	258	5e-44	185/226(82%)	1/226(0%)
Transcript_254	1440	3	509	XM_623720.3	PREDICTED: Apis mellifera vermiform, transcript variant 1 (verm),	2807	1353	1858	8e-92	415/521(80%)	29/521(6%)
Transcript_270	3984	9	368	XM_002326633.1	Populus trichocarpa predicted protein, mRNA	1056	368	727	3e-45	287/372(77%)	24/372(6%)
Transcript_271	2927	349	1426	AK402775.1	Papilio xuthus mRNA for innexin 2, complete cds, sequence id:	1744	59	1140	5e-137	836/1106(76%)	52/1106(5%)
Transcript_271	2927	644	1431	XM_001603984.2	PREDICTED: Nasonia vitripennis innexin inx2-like (LOC100120389),	1613	700	1487	2e-121	625/807(77%)	38/807(5%)
Transcript_271	2927	351	1187	XM_003703006.1	PREDICTED: Megachile rotundata innexin inx2-like (LOC100882995),	1190	1	837	2e-100	648/859(75%)	44/859(5%)
Transcript_271	2927	651	1148	JQ771350.1	Cydia pomonella innexin 2 mRNA, partial cds	592	95	592	2e-80	400/510(78%)	24/510(5%)
Transcript_272	3483	2067	2455	XM_001650005.1	Aedes aegypti hypothetical protein partial mRNA	2928	1849	2237	2e-71	315/394(80%)	10/394(3%)
Transcript_272	3483	2020	2272	XM_001862524.1	Culex quinquefasciatus bicaudal D, mRNA	2301	1652	1901	5e-53	212/256(83%)	9/256(4%)
Transcript_278	3540	64	3047	AK281143.1	Gryllus bimaculatus mRNA, GBcontig28004	4063	805	3785	0	2565/3018(85%)	71/3018(2%)
Transcript_278	3540	82	3044	AF115572.1	AF115572 Heliothis virescens sarco(endo)plasmic reticulum-type calcium	3003	2963	1	0	2373/3016(79%)	106/3016(4%)
Transcript_278	3540	63	2963	XM_001603521.2	PREDICTED: Nasonia vitripennis calcium-transporting ATPase sarcoplasmic/endoplasmic	4655	2982	82	0	2328/2951(79%)	100/2951(3%)
Transcript_278	3540	63	2967	XM_003399810.1	PREDICTED: Bombus terrestris calcium-transporting ATPase sarcoplasmic/endoplasmic	5924	3478	574	0	2341/2966(79%)	122/2966(4%)
Transcript_278	3540	63	2967	XM_003486771.1	PREDICTED: Bombus impatiens calcium-transporting ATPase sarcoplasmic/endoplasmic	4527	3756	852	0	2335/2964(79%)	118/2964(4%)
Transcript_278	3540	81	2963	AY702617.1	Panulirus argus SERCA (serca) mRNA, complete cds	3063	2964	82	0	2324/2949(79%)	132/2949(4%)
Transcript_278	3540	62	2967	XM_003246429.1	PREDICTED: Acyrthosiphon pisum calcium-transporting ATPase sarcoplasmic/endoplasmic	2(LOC100167769),mRNA	3491	577	0	2330/2969(78%)	117/2969(4%)
Transcript_278	3540	62	2967	XM_001943094.2	PREDICTED: Acyrthosiphon pisum calcium-transporting ATPase sarcoplasmic/endoplasmic	1(LOC100167769),mRNA	3779	865	0	2330/2969(78%)	117/2969(4%)
Transcript_278	3540	65	3046	XM_961690.2	PREDICTED: Tribolium castaneum similar to calcium-transporting	transcriptvariant1(LOC658328),mRNA	3347	369	0	2360/3037(78%)	113/3037(4%)
Transcript_278	3540	77	2985	XM_001688766.1	Anopheles gambiae str. PEST AGAP006186-PD (ATC1_ANOGA) mRNA,	3326	3173	268	0	2314/2967(78%)	119/2967(4%)
Transcript_278	3540	77	2985	XM_001688765.1	Anopheles gambiae str. PEST AGAP006186-PA (ATC1_ANOGA) mRNA,	4349	3173	268	0	2314/2967(78%)	119/2967(4%)
Transcript_278	3540	77	2985	XM_001688764.1	Anopheles gambiae str. PEST AGAP006186-PB (ATC1_ANOGA) mRNA,	3816	3173	268	0	2314/2967(78%)	119/2967(4%)
Transcript_278	3540	77	2985	XM_001688763.1	Anopheles gambiae str. PEST AGAP006186-PC (ATC1_ANOGA) mRNA,	3331	3178	273	0	2314/2967(78%)	119/2967(4%)
Transcript_278	3540	77	2985	XM_316251.4	Anopheles gambiae str. PEST AGAP006186-PE (ATC1_ANOGA) mRNA,	3182	3029	124	0	2314/2967(78%)	119/2967(4%)
Transcript_278	3540	76	3044	XM_002005836.1	Drosophila mojavensis GI20714 (Dmoj\GI20714), mRNA	3009	2969	1	0	2363/3044(78%)	150/3044(5%)
Transcript_278	3540	82	2843	AF025848.1	AF025848 Procambarus clarkii sarco/endoplasmic reticulum Ca2+-ATPase (SERCA)	4690	3158	397	0	2227/2840(78%)	156/2840(5%)
Transcript_278	3540	82	3044	NM_001164476.1	Bombyx mori sarco/endoplasmic reticulum calcium ATPase (LOC100302733),	gb|FJ586237.1|Bombyxmorisarco/endoplasmicreticulumcalciumATPasemRNA,	2963	1	0	2335/3018(77%)	110/3018(4%)
Transcript_278	3540	82	2843	AF025849.1	AF025849 Procambarus clarkii sarco/endoplasmic reticulum Ca2+-ATPase (SERCA)	3868	3108	347	0	2223/2839(78%)	154/2839(5%)
Transcript_278	3540	76	3044	XM_002063751.1	Drosophila willistoni GK15853 (Dwil\GK15853), mRNA	3009	2969	1	0	2355/3044(77%)	150/3044(5%)
Transcript_278	3540	65	2967	XM_003695157.1	PREDICTED: Apis florea calcium-transporting ATPase sarcoplasmic/endoplasmic	4006	3666	764	0	2291/2965(77%)	124/2965(4%)
Transcript_278	3540	76	2978	XM_001360200.2	Drosophila pseudoobscura pseudoobscura GA17643 (Dpse\GA17643),	3009	2969	67	0	2295/2978(77%)	150/2978(5%)
Transcript_280	518	44	508	AY850277.1	Periplaneta americana Parcxpwnx03 mRNA, complete cds	487	1	465	0	465/465(100%)	0/465(0%)
Transcript_282	1444	170	534	NM_001162707.1	Acyrthosiphon pisum ubiquitin-conjugating enzyme E2I-like (LOC100164047),	dbj|AK340875.1|AcyrthosiphonpisumACYPI005089mRNA,clone:639I15,complete	378	742	4e-85	308/371(83%)	12/371(3%)
Transcript_284	1352	50	903	AY850276.1	Periplaneta americana Parcxpwex01 mRNA, complete cds	893	1	854	0	852/854(99%)	0/854(0%)
Transcript_284	1352	57	725	AK343119.1	Acyrthosiphon pisum ACYPI010127 mRNA, clone: 349C1, complete	3'-EST:FF313701)	121	789	1e-85	529/693(76%)	48/693(7%)
Transcript_284	1352	57	725	NM_001136121.1	Acyrthosiphon pisum ribosomal protein S3A (Rps3a), mRNA	1053	122	790	1e-85	529/693(76%)	48/693(7%)
Transcript_300	892	236	788	DQ256401.1	Periplaneta americana cxpwmw05 mRNA, complete cds	685	585	33	0	551/553(99%)	0/553(0%)
Transcript_301	1578	638	900	XM_002064386.1	Drosophila willistoni GK23838 (Dwil\GK23838), mRNA	1893	1889	1627	5e-55	222/269(83%)	12/269(4%)
Transcript_322	6154	157	536	AK386251.1	Bombyx mori mRNA, clone: fprW01A10	890	465	86	2e-49	305/394(77%)	28/394(7%)
Transcript_322	6154	157	536	NM_001099607.1	Bombyx mori ribosomal protein S24 (RpS24), mRNA	507	425	46	2e-49	305/394(77%)	28/394(7%)
Transcript_322	6154	157	536	AY578155.1	Bombyx mori ribosomal protein S24 mRNA, complete cds	500	410	31	2e-49	306/395(77%)	30/395(8%)
Transcript_322	6154	157	536	NM_001044069.1	Bombyx mori phenoloxidase subunit 2 (PPO2), mRNA	2785	2384	2763	2e-49	305/394(77%)	28/394(7%)
Transcript_323	1161	221	764	XM_001599943.2	PREDICTED: Nasonia vitripennis FK506-binding protein 2-like (LOC100115197),	2854	341	884	5e-93	438/556(79%)	24/556(4%)
Transcript_323	1161	285	762	XM_003490452.1	PREDICTED: Bombus impatiens peptidyl-prolyl cis-trans isomerase	2731	256	733	3e-66	376/488(77%)	20/488(4%)
Transcript_323	1161	309	762	XM_397224.3	PREDICTED: Apis mellifera peptidyl-prolyl cis-trans isomerase	2664	222	675	3e-61	356/463(77%)	18/463(4%)
Transcript_323	1161	298	584	AK282775.1	Gryllus bimaculatus mRNA, GBcontig29636	291	289	3	3e-55	236/291(81%)	8/291(3%)
Transcript_327	6933	2539	3029	XM_003766112.1	PREDICTED: Sarcophilus harrisii thyroid hormone receptor interactor	7257	1712	2199	3e-63	385/502(77%)	25/502(5%)
Transcript_328	1456	363	1456	AY563004.1	Periplaneta americana arginine kinase (Argk) mRNA, complete cds	1534	1	1093	0	1091/1094(99%)	1/1094(0%)
Transcript_328	1456	431	1456	FJ514482.1	Blattella germanica arginine kinase mRNA, complete cds	1071	1	1026	0	1024/1026(99%)	0/1026(0%)
Transcript_328	1456	431	1456	EU429466.1	Periplaneta americana arginine kinase mRNA, complete cds	1071	1	1026	0	1022/1026(99%)	0/1026(0%)
Transcript_328	1456	431	1456	GU301882.1	Periplaneta americana arginine kinase mRNA, complete cds	1071	1	1026	0	996/1027(97%)	2/1027(0%)
Transcript_328	1456	431	1456	FJ855501.1	Blattella germanica arginine kinase mRNA, complete cds	1071	1	1026	0	934/1032(91%)	12/1032(1%)
Transcript_328	1456	431	1456	DQ358231.1	Blattella germanica arginine kinase mRNA, complete cds	1071	1	1026	0	933/1032(90%)	12/1032(1%)
Transcript_328	1456	431	1456	AK402526.1	Papilio polytes mRNA for arginine kinase, complete cds, sequence	1291	36	1058	0	878/1039(85%)	29/1039(3%)
Transcript_328	1456	431	1456	AY588062.1	Homalodisca coagulata putative arginine kinase mRNA, complete	1071	1	1026	0	875/1038(84%)	24/1038(2%)
Transcript_328	1456	431	1456	AY725785.1	Oncometopia nigricans putative arginine kinase mRNA, complete	1071	1	1026	0	873/1038(84%)	24/1038(2%)
Transcript_328	1456	431	1456	XM_002093328.1	Drosophila yakuba GE21263 (Dyak\GE21263), mRNA	1698	628	1653	0	872/1038(84%)	24/1038(2%)
Transcript_328	1456	431	1456	XM_001971530.1	Drosophila erecta GG15040 (Dere\GG15040), mRNA	1692	622	1647	0	873/1039(84%)	26/1039(3%)
Transcript_328	1456	431	1456	XM_002029786.1	Drosophila sechellia GM24893 (Dsec\GM24893), mRNA	1680	610	1635	0	873/1040(84%)	28/1040(3%)
Transcript_328	1456	431	1456	FJ631590.1	Synthetic construct Drosophila melanogaster clone BO09836 encodes	1720	635	1660	0	871/1040(84%)	28/1040(3%)
Transcript_328	1456	431	1456	NM_001104086.1	Drosophila melanogaster arginine kinase (Argk), transcript variant	1621	137	1162	0	871/1040(84%)	28/1040(3%)
Transcript_328	1456	431	1456	NM_001104085.1	Drosophila melanogaster arginine kinase (Argk), transcript variant	1872	388	1413	0	871/1040(84%)	28/1040(3%)
Transcript_328	1456	431	1456	NM_168313.2	Drosophila melanogaster arginine kinase (Argk), transcript variant	2117	633	1658	0	871/1040(84%)	28/1040(3%)
Transcript_328	1456	431	1456	NM_168311.2	Drosophila melanogaster arginine kinase (Argk), transcript variant	2433	949	1974	0	871/1040(84%)	28/1040(3%)
Transcript_328	1456	431	1456	AE014296.4	Drosophila melanogaster chromosome 3L, complete sequence	24543557	9043446	9042421	0	871/1040(84%)	28/1040(3%)
Transcript_328	1456	431	1456	NM_168312.1	Drosophila melanogaster arginine kinase (Argk), transcript variant	2196	712	1737	0	871/1040(84%)	28/1040(3%)
Transcript_328	1456	431	1456	NM_079264.2	Drosophila melanogaster arginine kinase (Argk), transcript variant	1535	51	1076	0	871/1040(84%)	28/1040(3%)
Transcript_328	1456	431	1456	AC010114.6	Drosophila melanogaster 3L BAC RP98-10P9 (Roswell Park Cancer	181726	174511	173486	0	871/1040(84%)	28/1040(3%)
Transcript_332	907	409	837	AK283648.1	Gryllus bimaculatus mRNA, GBcontig30509	1080	428	1	1e-133	376/431(87%)	5/431(1%)
Transcript_346	1261	538	1261	DQ665924.1	Nyctotherus ovalis clone 2 beta-tubulin gene, partial cds	927	1	724	0	723/724(99%)	0/724(0%)
Transcript_346	1261	232	1261	AK283039.1	Gryllus bimaculatus mRNA, GBcontig29900	1267	1202	174	0	866/1037(84%)	15/1037(1%)
Transcript_346	1261	232	1261	XM_002136590.1	Drosophila pseudoobscura pseudoobscura GA27686 (Dpse\GA27686),	1344	1	1030	0	862/1034(83%)	8/1034(1%)
Transcript_346	1261	232	1261	XM_002018475.1	Drosophila persimilis GL16725 (Dper\GL16725), mRNA	1344	1	1030	0	862/1034(83%)	8/1034(1%)
Transcript_346	1261	232	1261	EF207965.1	Heliconius erato beta-tubulin-like (Btub) mRNA, complete sequence	1907	76	1108	0	868/1042(83%)	21/1042(2%)
Transcript_346	1261	225	1261	AK402544.1	Papilio polytes mRNA for beta-tubulin, complete cds, sequence	1903	63	1099	0	867/1046(83%)	18/1046(2%)
Transcript_346	1261	232	1259	NM_205315.1	Gallus gallus tubulin, beta class I (TUBB), mRNA	2878	92	1119	0	859/1036(83%)	16/1036(2%)
Transcript_346	1261	262	1261	XM_002609454.1	Branchiostoma floridae hypothetical protein, mRNA	1362	31	1030	0	840/1008(83%)	16/1008(2%)
Transcript_346	1261	225	1261	AK401197.1	Papilio xuthus mRNA for beta-tubulin, complete cds, sequence	1869	64	1100	0	866/1047(83%)	20/1047(2%)
Transcript_346	1261	225	1261	AK384111.1	Bombyx mori mRNA, clone: fcaL08B15_K01268	1959	82	1118	0	863/1044(83%)	14/1044(1%)
Transcript_346	1261	232	1261	AB011069.1	Bombyx mori mRNA for beta-tubulin, complete cds	1943	93	1122	0	856/1035(83%)	10/1035(1%)
Transcript_346	1261	232	1261	AK378049.1	Bombyx mori mRNA, clone: ffbm37A20	3060	1110	2139	0	857/1037(83%)	14/1037(1%)
Transcript_346	1261	232	1261	AK377518.1	Bombyx mori mRNA, clone: fwd-33B15	2011	144	1173	0	857/1037(83%)	14/1037(1%)
Transcript_346	1261	247	1261	XM_002608871.1	Branchiostoma floridae hypothetical protein, mRNA	2175	54	1068	0	846/1021(83%)	12/1021(1%)
Transcript_346	1261	232	1261	DQ401465.1	Culex pipiens pipiens clone CpiED-B06 beta tubulin mRNA, complete	1395	1	1030	0	859/1039(83%)	18/1039(2%)
Transcript_346	1261	232	1261	NM_001043499.1	Bombyx mori beta-tubulin (Tub2), mRNA	1954	72	1101	0	857/1037(83%)	14/1037(1%)
Transcript_346	1261	232	1256	AK396267.1	Sus scrofa mRNA, clone: PCT010030F04, expressed in placenta	1586	89	1113	0	856/1035(83%)	20/1035(2%)
Transcript_346	1261	232	1256	AK399046.1	Sus scrofa mRNA, clone: OVRM10042B10, expressed in ovary	1588	89	1113	0	856/1035(83%)	20/1035(2%)
Transcript_346	1261	232	1256	AK396972.1	Sus scrofa mRNA, clone: PTG010042H07, expressed in pituitary	1588	89	1113	0	856/1035(83%)	20/1035(2%)
Transcript_346	1261	232	1256	AK392590.1	Sus scrofa mRNA, clone: HTMT10088C11, expressed in hypothalamus	1585	88	1112	0	856/1035(83%)	20/1035(2%)
Transcript_346	1261	232	1256	XM_003122352.2	PREDICTED: Sus scrofa tubulin beta-2C chain-like (LOC100516352),	1564	81	1105	0	856/1035(83%)	20/1035(2%)
Transcript_354	4040	1840	3118	JQ686948.1	Cryptocercus punctulatus heat shock protein 60 mRNA, partial	1760	1288	1	0	1082/1309(83%)	51/1309(4%)
Transcript_354	4040	2089	3752	AY851366.2	Liriomyza sativae heat shock protein 60 mRNA, complete cds	2223	1888	232	4e-164	1274/1721(74%)	121/1721(7%)
Transcript_364	2189	1191	2107	XM_001600270.2	PREDICTED: Nasonia vitripennis serine-threonine kinase receptor-associated	2563	1082	166	1e-66	699/957(73%)	80/957(8%)
Transcript_374	2802	28	764	XM_001663112.1	Aedes aegypti tripartite motif protein trim2,3 partial mRNA	4405	1	740	2e-105	580/755(77%)	33/755(4%)
Transcript_374	2802	28	435	XM_001987814.1	Drosophila grimshawi GH22138 (Dgri\GH22138), mRNA	4062	1	408	1e-58	326/419(78%)	22/419(5%)
Transcript_377	728	210	602	EU124972.1	Arenicola marina ribosomal protein rpl23 mRNA, complete cds	555	396	4	1e-77	321/398(81%)	10/398(3%)
Transcript_377	728	201	598	HM363479.1	Hevea brasiliensis 60S ribosomal protein L23A (RPL23A) mRNA,	423	398	1	2e-65	320/406(79%)	16/406(4%)
Transcript_377	728	200	598	HM363480.1	Hevea brasiliensis 60S ribosomal protein L23B (RPL23B) mRNA,	423	399	1	6e-61	318/407(78%)	16/407(4%)
Transcript_377	728	201	599	BT106289.1	Picea glauca clone GQ02906_K15 mRNA sequence	995	596	198	6e-61	323/412(78%)	26/412(6%)
Transcript_377	728	176	463	HM137227.1	Oryzias melastigma ribosomal protein L23 mRNA, complete cds	390	311	24	3e-44	232/294(79%)	12/294(4%)
Transcript_378	7189	2200	4319	AF321248.1	Periplaneta americana 18S ribosomal RNA gene, partial sequence;	internaltranscribedspacer2,completesequence;and28S	1	2128	0	2095/2130(98%)	12/2130(1%)
Transcript_378	7189	434	2286	EF363248.1	Periplaneta americana voucher G23 18S ribosomal RNA gene, partial	1853	1	1853	0	1852/1853(99%)	0/1853(0%)
Transcript_378	7189	462	2288	DQ874114.1	Shelfordella lateralis 18S ribosomal RNA gene, partial sequence	1827	1	1827	0	1826/1827(99%)	0/1827(0%)
Transcript_378	7189	462	2288	DQ874171.1	Periplaneta fuliginosa 18S ribosomal RNA gene, partial sequence	1827	1	1827	0	1825/1827(99%)	0/1827(0%)
Transcript_378	7189	434	2286	EF363235.1	Blatta orientalis voucher G24 18S ribosomal RNA gene, partial	1853	1	1853	0	1841/1854(99%)	2/1854(0%)
Transcript_378	7189	434	2286	EU253773.1	Pelmatosilpha guyanae voucher G20 18S ribosomal RNA gene, partial	1856	1	1856	0	1846/1858(99%)	7/1858(0%)
Transcript_378	7189	462	2288	DQ874170.1	Periplaneta brunnea 18S ribosomal RNA gene, partial sequence	1827	1	1827	0	1824/1827(99%)	0/1827(0%)
Transcript_378	7189	460	2295	AY521830.1	Blatta orientalis isolate BYU_ACBL006 18S ribosomal RNA gene,	1836	1	1836	0	1830/1836(99%)	0/1836(0%)
Transcript_378	7189	450	2282	FJ806323.1	Blatta orientalis isolate BL097 18S ribosomal RNA gene, partial	1833	1	1833	0	1827/1833(99%)	0/1833(0%)
Transcript_378	7189	462	2288	DQ874180.1	Pseudoderopeltis sp. 1 DJGI-2006 18S ribosomal RNA gene, partial	1827	1	1827	0	1821/1827(99%)	0/1827(0%)
Transcript_378	7189	462	2288	DQ874115.1	Blatta orientalis 18S ribosomal RNA gene, partial sequence	1827	1	1827	0	1821/1827(99%)	0/1827(0%)
Transcript_378	7189	462	2288	DQ874134.1	Eurycotis pluto 18S ribosomal RNA gene, partial sequence	1828	1	1828	0	1821/1829(99%)	3/1829(0%)
Transcript_378	7189	462	2288	DQ874122.1	Deropeltis cf. paulioni DJGI-2006 18S ribosomal RNA gene, partial	1827	1	1827	0	1818/1827(99%)	0/1827(0%)
Transcript_378	7189	462	2269	DQ874169.1	Periplaneta australasiae 18S ribosomal RNA gene, partial sequence	1808	1	1808	0	1805/1808(99%)	0/1808(0%)
Transcript_378	7189	462	2288	DQ874121.1	Deropeltis erythrocephala 18S ribosomal RNA gene, partial sequence	1827	1	1827	0	1816/1827(99%)	0/1827(0%)
Transcript_378	7189	462	2288	DQ874132.1	Eurycotis sp. 1 DJGI-2006 18S ribosomal RNA gene, partial sequence	1828	1	1828	0	1816/1829(99%)	3/1829(0%)
Transcript_378	7189	462	2288	DQ874133.1	Eurycotis floridana 18S ribosomal RNA gene, partial sequence	1828	1	1828	0	1815/1830(99%)	5/1830(0%)
Transcript_378	7189	496	2276	JF499919.1	Periplaneta americana isolate GRI-D22-12 small subunit ribosomal	1781	1	1781	0	1780/1781(99%)	0/1781(0%)
Transcript_378	7189	496	2276	JF499920.1	Periplaneta americana isolate GRI-D22-16 small subunit ribosomal	gb|JF499921.1|PeriplanetaamericanaisolateGRI-D22-17smallsubunitribosomal	1	1781	0	1780/1781(99%)	0/1781(0%)
Transcript_378	7189	462	2266	DQ874120.1	Deropeltis sp. 1 DJGI-2006 18S ribosomal RNA gene, partial sequence	1805	1	1805	0	1794/1805(99%)	0/1805(0%)
Transcript_378	7189	462	2288	DQ874109.1	Archiblatta hoeveni 18S ribosomal RNA gene, partial sequence	1828	1	1828	0	1810/1829(99%)	3/1829(0%)
Transcript_384	1091	576	1000	EF638943.1	Triatoma infestans clone TI-115 putative ribosomal protein L15/l27	447	425	1	1e-63	340/436(78%)	22/436(5%)
Transcript_400	1314	59	1256	XM_003706195.1	PREDICTED: Megachile rotundata myosin heavy chain, muscle-like,	6807	1015	2212	0	1001/1219(82%)	42/1219(3%)
Transcript_400	1314	59	1263	XM_003706196.1	PREDICTED: Megachile rotundata myosin heavy chain, muscle-like,	6810	1015	2219	0	1005/1226(82%)	42/1226(3%)
Transcript_400	1314	59	1263	XM_003706194.1	PREDICTED: Megachile rotundata myosin heavy chain, muscle-like,	6810	1015	2219	0	1005/1226(82%)	42/1226(3%)
Transcript_400	1314	8	1250	XM_001651338.1	Aedes aegypti myosin heavy chain, nonmuscle or smooth muscle	7309	941	2180	0	1033/1267(82%)	51/1267(4%)
Transcript_400	1314	8	1250	XM_001651337.1	Aedes aegypti myosin heavy chain, nonmuscle or smooth muscle	7202	941	2180	0	1033/1267(82%)	51/1267(4%)
Transcript_400	1314	59	1263	XM_003706193.1	PREDICTED: Megachile rotundata myosin heavy chain, muscle-like,	6810	1015	2219	0	1004/1227(82%)	44/1227(4%)
Transcript_400	1314	3	1263	XM_003397428.1	PREDICTED: Bombus terrestris myosin heavy chain, muscle-like,	7876	1175	2435	0	1030/1281(80%)	40/1281(3%)
Transcript_400	1314	3	1262	XM_001814087.1	PREDICTED: Tribolium castaneum similar to Myosin heavy chain	6303	988	2241	0	1028/1283(80%)	52/1283(4%)
Transcript_400	1314	3	1256	XM_001813544.1	PREDICTED: Tribolium castaneum similar to Myosin heavy chain	6248	933	2180	0	1022/1277(80%)	52/1277(4%)
Transcript_400	1314	3	1256	XM_001813414.1	PREDICTED: Tribolium castaneum similar to Myosin heavy chain	6303	988	2235	0	1022/1277(80%)	52/1277(4%)
Transcript_400	1314	13	1256	XM_001813763.1	PREDICTED: Tribolium castaneum similar to Myosin heavy chain	6248	943	2180	0	1012/1264(80%)	46/1264(4%)
Transcript_400	1314	496	1154	AF486261.1	Blatta sp. IRT-2002 myosin heavy chain type II mRNA, partial	666	4	665	0	606/666(91%)	11/666(2%)
Transcript_400	1314	3	1253	XM_001814031.1	PREDICTED: Tribolium castaneum similar to Myosin heavy chain	6303	988	2232	0	1019/1274(80%)	52/1274(4%)
Transcript_400	1314	3	1253	XM_001813727.1	PREDICTED: Tribolium castaneum similar to Myosin heavy chain	6248	933	2177	0	1019/1274(80%)	52/1274(4%)
Transcript_400	1314	3	1253	XM_001813254.1	PREDICTED: Tribolium castaneum similar to Myosin heavy chain	6303	988	2232	0	1019/1274(80%)	52/1274(4%)
Transcript_400	1314	481	1172	AF486263.1	Empusa sp. IRT-2002 myosin heavy chain type II mRNA, partial	695	1	695	0	622/696(89%)	5/696(1%)
Transcript_400	1314	2	1273	XM_001842419.1	Culex quinquefasciatus myosin-2 heavy chain, mRNA	6038	935	2220	0	1046/1315(80%)	72/1315(5%)
Transcript_400	1314	2	1240	XM_001842420.1	Culex quinquefasciatus myosin heavy chain, mRNA	5850	935	2185	0	1017/1276(80%)	62/1276(5%)
Transcript_400	1314	621	1244	AK281249.1	Gryllus bimaculatus mRNA, GBcontig28110	627	627	1	0	572/630(91%)	9/630(1%)
Transcript_400	1314	313	1256	FJ897525.1	Bombyx mandarina clone B myosin heavy chain mRNA, partial cds,	2376	6	955	0	785/966(81%)	38/966(4%)
Transcript_400	1314	313	1256	FJ029108.1	Bombyx mori clone B myosin heavy chain mRNA, partial cds, alternatively	2376	6	955	0	784/966(81%)	38/966(4%)
Transcript_406	1185	342	1179	BC077196.1	Xenopus laevis Rae1/Gle2 protein, mRNA (cDNA clone MGC:78912	1561	259	1102	1e-94	656/872(75%)	62/872(7%)
Transcript_406	1185	342	1179	NM_001090487.1	Xenopus laevis Rae1/Gle2 protein (rae1/gle2), mRNA	1873	612	1455	5e-93	655/872(75%)	62/872(7%)
Transcript_409	982	204	781	XM_396009.4	PREDICTED: Apis mellifera transmembrane emp24 domain-containing	1442	558	1135	1e-78	457/595(77%)	34/595(6%)
Transcript_409	982	204	781	XM_003484751.1	PREDICTED: Bombus impatiens transmembrane emp24 domain-containing	867	165	742	3e-70	453/596(76%)	36/596(6%)
Transcript_409	982	204	778	XM_003695996.1	PREDICTED: Apis florea transmembrane emp24 domain-containing	1437	559	1134	3e-65	448/593(76%)	35/593(6%)
Transcript_425	1588	128	1429	DQ368397.1	Blattella germanica enolase mRNA, complete cds	1859	61	1362	0	1064/1321(81%)	38/1321(3%)
Transcript_425	1588	161	1429	GU289926.1	Antheraea pernyi enolase mRNA, complete cds	1712	117	1385	1e-130	977/1314(74%)	90/1314(7%)
Transcript_425	1588	212	856	EU677561.1	Asaphidion yukonense enolase gene, partial cds	664	20	664	1e-80	504/663(76%)	36/663(5%)
Transcript_425	1588	212	1323	GQ283698.1	Euclea delphinii putative enolase mRNA, partial cds	1134	4	1115	6e-64	839/1164(72%)	104/1164(9%)
Transcript_425	1588	444	1417	BT074859.1	Osmerus mordax clone omor-rgc-518-014 Beta-enolase putative mRNA,	1482	348	1318	1e-50	721/1007(72%)	69/1007(7%)
Transcript_427	1297	418	1067	FM872403.1	Blaptica dubia partial mRNA for 60S acidic ribosomal protein	653	650	1	1e-158	541/655(83%)	10/655(2%)
Transcript_427	1297	276	1267	EU124599.1	Lutzomyia longipalpis 60S acidic ribosomal protein P0-like protein	1213	1021	33	2e-92	767/1034(74%)	87/1034(8%)
Transcript_443	998	1	964	AK253159.1	Gryllus bimaculatus mRNA, GBcontig00020	979	967	3	0	842/981(86%)	33/981(3%)
Transcript_443	998	82	997	FJ897524.1	Bombyx mandarina clone A myosin heavy chain mRNA, partial cds,	1824	92	1004	0	762/929(82%)	29/929(3%)
Transcript_443	998	82	997	FJ029107.1	Bombyx mori clone A myosin heavy chain mRNA, partial cds, alternatively	1828	96	1008	0	761/929(82%)	29/929(3%)
Transcript_443	998	96	954	XM_001814031.1	PREDICTED: Tribolium castaneum similar to Myosin heavy chain	6303	80	935	0	721/875(82%)	35/875(4%)
Transcript_443	998	96	954	XM_001813414.1	PREDICTED: Tribolium castaneum similar to Myosin heavy chain	6303	80	935	0	721/875(82%)	35/875(4%)
Transcript_443	998	96	954	XM_001813254.1	PREDICTED: Tribolium castaneum similar to Myosin heavy chain	6303	80	935	0	721/875(82%)	35/875(4%)
Transcript_443	998	96	954	XM_001814087.1	PREDICTED: Tribolium castaneum similar to Myosin heavy chain	6303	80	935	0	721/875(82%)	35/875(4%)
Transcript_443	998	105	986	XM_001607253.2	PREDICTED: Nasonia vitripennis myosin heavy chain 1, transcript	6697	345	1226	0	733/898(82%)	32/898(4%)
Transcript_443	998	84	989	AB264661.1	Papilio xuthus mRNA for muscle myosin heavy chain, complete cds,	6395	78	980	0	748/922(81%)	35/922(4%)
Transcript_443	998	105	983	NM_001169521.1	Drosophila melanogaster myosin heavy chain (Mhc), transcript	6732	151	1026	0	729/898(81%)	41/898(5%)
Transcript_443	998	105	983	NM_165192.2	Drosophila melanogaster myosin heavy chain (Mhc), transcript	7147	151	1026	0	729/898(81%)	41/898(5%)
Transcript_443	998	105	983	NM_165190.2	Drosophila melanogaster myosin heavy chain (Mhc), transcript	7147	151	1026	0	729/898(81%)	41/898(5%)
Transcript_443	998	105	983	NM_165191.2	Drosophila melanogaster myosin heavy chain (Mhc), transcript	7147	151	1026	0	729/898(81%)	41/898(5%)
Transcript_443	998	105	983	NM_165189.2	Drosophila melanogaster myosin heavy chain (Mhc), transcript	6668	151	1026	0	729/898(81%)	41/898(5%)
Transcript_443	998	105	983	BT056315.1	Drosophila melanogaster RH59876 full insert cDNA	6709	151	1026	0	729/898(81%)	41/898(5%)
Transcript_443	998	105	952	NM_001259122.1	Drosophila melanogaster myosin heavy chain (Mhc), transcript	6895	314	1158	0	705/866(81%)	39/866(5%)
Transcript_443	998	105	952	NM_001259121.1	Drosophila melanogaster myosin heavy chain (Mhc), transcript	6680	163	1007	0	705/866(81%)	39/866(5%)
Transcript_443	998	105	952	NM_001169519.1	Drosophila melanogaster myosin heavy chain (Mhc), transcript	6730	149	993	0	705/866(81%)	39/866(5%)
Transcript_443	998	105	952	NM_165188.2	Drosophila melanogaster myosin heavy chain (Mhc), transcript	6668	151	995	0	705/866(81%)	39/866(5%)
Transcript_443	998	105	952	NM_078863.5	Drosophila melanogaster myosin heavy chain (Mhc), transcript	6668	151	995	0	705/866(81%)	39/866(5%)
Transcript_443	998	105	952	NM_165185.2	Drosophila melanogaster myosin heavy chain (Mhc), transcript	6668	151	995	0	705/866(81%)	39/866(5%)
Transcript_458	2507	2305	2507	AF483192.1	Periplaneta americana ryanodine receptor pRyR (Rya) mRNA, partial	891	1	203	7e-95	200/203(99%)	0/203(0%)
Transcript_458	2507	2042	2498	JQ354988.1	Spodoptera exigua ryanodien receptor mRNA, complete cds	15357	14156	14612	3e-59	363/472(77%)	30/472(6%)
Transcript_474	1357	39	995	XM_001655689.1	Aedes aegypti citrate synthase partial mRNA	1496	519	1475	1e-110	734/979(75%)	44/979(4%)
Transcript_474	1357	39	995	XM_001655688.1	Aedes aegypti citrate synthase partial mRNA	1506	529	1485	1e-110	734/979(75%)	44/979(4%)
Transcript_474	1357	39	995	XM_001656160.1	Aedes aegypti citrate synthase partial mRNA	3086	519	1475	5e-109	733/979(75%)	44/979(4%)
Transcript_478	9739	3715	9677	XM_002429923.1	Pediculus humanus corporis U520, putative, mRNA	6345	5957	1	0	4553/6129(74%)	338/6129(6%)
Transcript_478	9739	4114	9677	XM_003489545.1	PREDICTED: Bombus impatiens putative U5 small nuclear ribonucleoprotein	6567	5667	107	0	4275/5736(75%)	347/5736(6%)
Transcript_478	9739	5599	9677	XM_003393233.1	PREDICTED: Bombus terrestris putative U5 small nuclear ribonucleoprotein	7574	4189	114	0	3174/4197(76%)	239/4197(6%)
Transcript_478	9739	3324	8459	AK173025.1	Mus musculus mRNA for mKIAA0788 protein	5967	5685	553	0	3922/5328(74%)	387/5328(7%)
Transcript_478	9739	3324	8459	NM_177214.4	Mus musculus small nuclear ribonucleoprotein 200 (U5) (Snrnp200),	6740	6456	1324	0	3918/5328(74%)	387/5328(7%)
Transcript_478	9739	3324	8459	BC063261.1	Mus musculus small nuclear ribonucleoprotein 200 (U5), mRNA (cDNA	6757	6456	1324	0	3918/5328(74%)	387/5328(7%)
Transcript_478	9739	3324	8459	XM_003497833.1	PREDICTED: Cricetulus griseus U5 small nuclear ribonucleoprotein	6838	6497	1359	0	3908/5331(73%)	387/5331(7%)
Transcript_478	9739	3324	8483	XM_001492679.3	PREDICTED: Equus caballus small nuclear ribonucleoprotein 200kDa	6837	6493	1336	0	3914/5348(73%)	378/5348(7%)
Transcript_478	9739	3324	8369	Z70200.1	H.sapiens gene for U5 snRNP-specific 200kD protein	5350	5061	19	0	3843/5239(73%)	389/5239(7%)
Transcript_478	9739	3324	8433	XM_002710029.1	PREDICTED: Oryctolagus cuniculus activating signal cointegrator	6663	6369	1263	0	3877/5297(73%)	377/5297(7%)
Transcript_478	9739	3324	8483	NM_001131084.1	Pongo abelii small nuclear ribonucleoprotein 200kDa (U5) (SNRNP200),	emb|CR858273.1|PongoabeliimRNA;cDNADKFZp469O1210(fromcloneDKFZp469O1210)	6460	1303	0	3902/5352(73%)	386/5352(7%)
Transcript_478	9739	5052	8207	XM_001641159.1	Nematostella vectensis predicted protein (NEMVEDRAFT_v1g158557)	6564	4761	1606	0	2357/3269(72%)	226/3269(7%)
Transcript_488	1496	788	1351	AK402520.1	Papilio polytes mRNA for ADP ribosylation factor, complete cds,	1288	653	91	2e-143	477/571(84%)	15/571(3%)
Transcript_488	1496	789	1339	U90609.1	SGU90609 Locusta migratoria ADP-ribosylation factor 1 (lARF1) mRNA, complete	2193	657	107	8e-142	463/554(84%)	6/554(1%)
Transcript_488	1496	788	1351	AK401264.1	Papilio xuthus mRNA for ADP ribosylation factor, complete cds,	2048	623	61	2e-133	473/573(83%)	19/573(3%)
Transcript_488	1496	795	1336	JX046920.1	Antheraea yamamai ADP-ribosylation factor mRNA, partial cds	685	683	142	4e-130	453/548(83%)	12/548(2%)
Transcript_488	1496	788	1340	JF915770.1	Spodoptera exigua ADP-ribosylation factor mRNA, complete cds	1941	671	119	1e-124	458/560(82%)	14/560(3%)
Transcript_488	1496	788	1338	FJ635191.1	Synthetic construct Drosophila melanogaster clone BS05649 encodes	581	565	15	2e-123	455/557(82%)	12/557(2%)
Transcript_488	1496	788	1337	NM_001104198.2	Drosophila melanogaster ADP ribosylation factor 79F (Arf79F),	1459	885	336	7e-123	454/556(82%)	12/556(2%)
Transcript_488	1496	788	1337	NM_168972.3	Drosophila melanogaster ADP ribosylation factor 79F (Arf79F),	1462	759	210	7e-123	454/556(82%)	12/556(2%)
Transcript_488	1496	788	1337	NM_001104197.2	Drosophila melanogaster ADP ribosylation factor 79F (Arf79F),	1498	924	375	7e-123	454/556(82%)	12/556(2%)
Transcript_488	1496	788	1337	NM_168971.3	Drosophila melanogaster ADP ribosylation factor 79F (Arf79F),	1491	917	368	7e-123	454/556(82%)	12/556(2%)
Transcript_488	1496	788	1337	NM_168973.3	Drosophila melanogaster ADP ribosylation factor 79F (Arf79F),	1524	950	401	7e-123	454/556(82%)	12/556(2%)
Transcript_488	1496	788	1337	NM_168970.3	Drosophila melanogaster ADP ribosylation factor 79F (Arf79F),	1418	844	295	7e-123	454/556(82%)	12/556(2%)
Transcript_488	1496	788	1337	NM_057607.5	Drosophila melanogaster ADP ribosylation factor 79F (Arf79F),	1580	1006	457	7e-123	454/556(82%)	12/556(2%)
Transcript_488	1496	788	1337	AY060375.1	Drosophila melanogaster LD24904 full length cDNA	1360	768	219	7e-123	454/556(82%)	12/556(2%)
Transcript_488	1496	788	1312	XM_001973739.1	Drosophila erecta GG13164 (Dere\GG13164), mRNA	549	549	25	2e-122	436/530(82%)	10/530(2%)
Transcript_488	1496	791	1338	FJ630253.1	Synthetic construct Drosophila melanogaster clone BO06049 encodes	580	562	15	8e-122	452/554(82%)	12/554(2%)
Transcript_488	1496	802	1312	DQ886810.1	Argas monolakensis ADP ribosylation factor 79F mRNA, complete	546	535	25	3e-121	425/515(83%)	8/515(2%)
Transcript_488	1496	788	1312	XM_002085912.1	Drosophila simulans GD12049 (Dsim\GD12049), mRNA	549	549	25	1e-120	435/530(82%)	10/530(2%)
Transcript_488	1496	788	1312	XM_002040927.1	Drosophila sechellia GM22073 (Dsec\GM22073), mRNA	549	549	25	1e-120	435/530(82%)	10/530(2%)
Transcript_488	1496	809	1337	XM_002929332.1	PREDICTED: Ailuropoda melanoleuca ADP-ribosylation factor 1-like	1684	577	49	1e-99	425/534(80%)	10/534(2%)
Transcript_488	1496	800	1336	NM_001001905.1	Xenopus (Silurana) tropicalis ADP-ribosylation factor 1 (arf1),	gb|BC069225.1|XenopustropicalisADP-ribosylationfactor3,mRNA(cDNAclone	619	83	2e-97	429/542(79%)	10/542(2%)
Transcript_489	1120	393	952	XM_003436258.1	Anopheles gambiae str. PEST AGAP002909-PB (AgaP_AGAP002909) mRNA,	1692	608	49	3e-135	466/564(83%)	8/564(1%)
Transcript_489	1120	393	733	XM_563216.3	Anopheles gambiae str. PEST AGAP002909-PA (AgaP_AGAP002909) mRNA,	1725	641	301	1e-88	289/342(85%)	2/342(1%)
Transcript_491	775	76	626	DQ673397.1	Diaphorina citri putative ribosomal protein L19e mRNA, complete	600	1	551	4e-112	456/565(81%)	28/565(5%)
Transcript_491	775	75	537	NM_001043756.4	Bombyx mori ribosomal protein L19 (RpL19), mRNA	991	128	590	7e-100	387/474(82%)	22/474(5%)
Transcript_491	775	75	537	AY769289.1	Bombyx mori ribosomal protein L19 (RpL19) mRNA, complete cds	720	63	525	3e-98	387/475(81%)	24/475(5%)
Transcript_491	775	76	480	AM049064.1	Curculio glandium partial mRNA for ribosomal protein L19e (rpL19e	414	1	405	3e-79	335/415(81%)	20/415(5%)
Transcript_491	775	76	680	XM_003493569.1	PREDICTED: Bombus impatiens 60S ribosomal protein L19-like (LOC100741163),	1085	234	841	6e-71	478/630(76%)	47/630(7%)
Transcript_491	775	76	551	XM_003695883.1	PREDICTED: Apis florea 60S ribosomal protein L19-like (LOC100864318),	783	52	527	5e-67	381/492(77%)	32/492(7%)
Transcript_491	775	76	524	XM_003401448.1	PREDICTED: Bombus terrestris 60S ribosomal protein L19-like (LOC100645028),	1077	233	681	5e-67	360/462(78%)	26/462(6%)
Transcript_510	1234	207	955	AY961525.1	Lysiphlebus testaceipes ribosomal protein L8 (RpL8) mRNA, complete	774	749	1	1e-153	614/764(80%)	30/764(4%)
Transcript_510	1234	190	850	JX122920.1	Phaedon cochleariae ribosomal protein L8 mRNA, partial cds	761	759	99	1e-134	536/668(80%)	14/668(2%)
Transcript_510	1234	190	863	GU120448.1	Chrysomela tremulae ribosomal protein L8 (RpL8) mRNA, complete	894	795	122	1e-133	544/681(80%)	14/681(2%)
Transcript_510	1234	180	928	XM_393671.4	PREDICTED: Apis mellifera ribosomal protein L8 (RpL8), mRNA	903	835	90	2e-127	593/758(78%)	21/758(3%)
Transcript_510	1234	192	928	XM_003692688.1	PREDICTED: Apis florea 60S ribosomal protein L8-like (LOC100869220),	918	841	105	1e-123	583/747(78%)	20/747(3%)
Transcript_510	1234	236	898	XM_002740181.1	PREDICTED: Saccoglossus kowalevskii ribosomal protein L8-like	856	734	72	9e-86	527/689(76%)	52/689(8%)
Transcript_510	1234	205	955	XM_001632976.1	Nematostella vectensis predicted protein (NEMVEDRAFT_v1g234970)	820	751	1	1e-84	590/782(75%)	62/782(8%)
Transcript_510	1234	274	850	DQ421410.1	Pseudacris regilla ribosomal protein L8 mRNA, partial cds	672	648	72	1e-74	455/595(76%)	36/595(6%)
Transcript_510	1234	192	565	XM_003692690.1	PREDICTED: Apis florea uncharacterized LOC100869467 (LOC100869467),	490	63	433	4e-69	300/375(80%)	5/375(1%)
Transcript_519	4362	831	1367	GQ888398.1	Periplaneta americana voucher PamNEOPT methionine aminopeptidase	537	1	537	0	537/537(100%)	0/537(0%)
Transcript_521	2448	1611	2448	XM_002100941.1	Drosophila yakuba GE15870 (Dyak\GE15870), mRNA	2766	1733	896	5e-131	659/852(77%)	28/852(3%)
Transcript_522	4645	263	826	XM_003399619.1	PREDICTED: Bombus terrestris ras-related protein Rab-14-like	2904	627	1190	7e-117	461/571(81%)	14/571(2%)
Transcript_522	4645	273	826	XM_003690079.1	PREDICTED: Apis florea ras-related protein Rab-14-like (LOC100869138),	2213	409	962	6e-113	452/561(81%)	14/561(2%)
Transcript_522	4645	263	826	XM_003491843.1	PREDICTED: Bombus impatiens ras-related protein Rab-14-like (LOC100741027),	2925	627	1190	8e-112	458/571(80%)	14/571(2%)
Transcript_522	4645	275	838	XM_003453869.1	PREDICTED: Oreochromis niloticus ras-related protein Rab-14-like	735	99	662	2e-103	453/571(79%)	14/571(2%)
Transcript_527	3176	1490	3098	XM_392660.4	PREDICTED: Apis mellifera t-complex protein 1 subunit alpha-like,	2053	1742	134	0	1242/1647(75%)	76/1647(5%)
Transcript_527	3176	1490	3028	XM_001993884.1	Drosophila grimshawi GH18443 (Dgri\GH18443), mRNA	1674	1602	64	1e-123	1166/1597(73%)	116/1597(7%)
Transcript_527	3176	1479	3027	XM_002001392.1	Drosophila mojavensis GI10788 (Dmoj\GI10788), mRNA	1674	1613	65	1e-122	1168/1603(73%)	108/1603(7%)
Transcript_551	3980	1081	1518	AK282143.1	Gryllus bimaculatus mRNA, GBcontig29004	466	438	1	1e-93	364/446(82%)	16/446(4%)
Transcript_560	1217	109	900	DQ445520.1	Graphocephala atropunctata isolate WHGA0585 putative ribosomal	792	1	792	9e-146	639/808(79%)	32/808(4%)
Transcript_560	1217	123	885	AM048927.1	Carabus granulatus mRNA for ribosomal protein S4e (rpS4e gene)	786	16	778	1e-139	614/777(79%)	28/777(4%)
Transcript_566	892	571	888	AK404819.1	Papilio polytes mRNA for paramyosin, partial cds, sequence id:	2160	1585	1268	2e-47	255/325(78%)	14/325(4%)
Transcript_587	3358	2186	2873	XM_003469685.1	PREDICTED: Cavia porcellus 14-3-3 protein epsilon-like (LOC100714396),	768	727	38	9e-105	546/705(77%)	32/705(5%)
Transcript_587	3358	2186	2900	U20972.1	HSU20972 Human 14-3-3 protein epsilon isoform mRNA, complete cds	1045	811	95	9e-105	562/730(77%)	28/730(4%)
Transcript_587	3358	2186	2900	U43430.1	HSU43430 Human epsilon isoform 14-3-3 protein mRNA, complete cds	1705	786	70	4e-103	561/730(77%)	28/730(4%)
Transcript_587	3358	2186	2900	U43399.1	HSU43399 Human 14-3-3 protein epsilon isoform mRNA, complete cds	1704	786	70	4e-103	561/730(77%)	28/730(4%)
Transcript_587	3358	2186	2873	XM_003912049.1	PREDICTED: Papio anubis tyrosine 3-monooxygenase/tryptophan 5-monooxygenase	mRNA	997	308	2e-101	544/705(77%)	32/705(5%)
Transcript_587	3358	2186	2873	XM_003280326.1	PREDICTED: Nomascus leucogenys 14-3-3 protein epsilon-like (LOC100600918),	2205	995	306	2e-101	543/704(77%)	30/704(4%)
Transcript_587	3358	2186	2873	AB590347.1	Synthetic construct DNA, clone: pFN21AE2194, Homo sapiens YWHAE	activationprotein,epsilonpolypeptide,withoutstopcodon,	736	47	2e-101	543/704(77%)	30/704(4%)
Transcript_587	3358	2186	2873	NM_006761.4	Homo sapiens tyrosine 3-monooxygenase/tryptophan 5-monooxygenase	variant1,mRNA	879	190	2e-101	543/704(77%)	30/704(4%)
Transcript_587	3358	2186	2873	EU176525.1	Synthetic construct Homo sapiens clone IMAGE:100011640; FLH263998.01L;	5-monooxygenaseactivationprotein,epsilonpolypeptide(YWHAE)	749	60	2e-101	543/704(77%)	30/704(4%)
Transcript_587	3358	2186	2873	AB171120.1	Macaca fascicularis brain cDNA clone: QorA-12687, similar to	protein,epsilonpolypeptide(YWHAE),mRNA,RefSeq:	901	212	2e-101	544/705(77%)	32/705(5%)
Transcript_587	3358	2186	2873	AK128785.1	Homo sapiens cDNA FLJ45465 fis, clone BRSTN2012174, highly similar	1780	837	148	2e-101	543/704(77%)	30/704(4%)
Transcript_587	3358	2186	2873	BC001440.2	Homo sapiens tyrosine 3-monooxygenase/tryptophan 5-monooxygenase	MGC:1250IMAGE:3139004),completecds	805	116	2e-101	543/704(77%)	30/704(4%)
Transcript_587	3358	2186	2873	BC000179.2	Homo sapiens tyrosine 3-monooxygenase/tryptophan 5-monooxygenase	MGC:5005IMAGE:2900956),completecds	759	70	2e-101	543/704(77%)	30/704(4%)
Transcript_587	3358	2186	2873	BT007872.1	Synthetic construct Homo sapiens tyrosine 3-monooxygenase/tryptophan	mRNA,partialcds	727	38	2e-101	543/704(77%)	30/704(4%)
Transcript_587	3358	2186	2873	BT007161.1	Homo sapiens tyrosine 3-monooxygenase/tryptophan 5-monooxygenase	768	727	38	2e-101	543/704(77%)	30/704(4%)
Transcript_587	3358	2186	2873	AB169901.1	Macaca fascicularis brain cDNA, clone: QtrA-11250, similar to	protein,epsilonpolypeptide(YWHAE),mRNA,RefSeq:	823	134	2e-101	544/705(77%)	32/705(5%)
Transcript_587	3358	2186	2873	AY891808.1	Synthetic construct Homo sapiens clone FLH110631.01L tyrosine	epsilonpolypeptide(YWHAE)mRNA,partialcds	727	38	2e-101	543/704(77%)	30/704(4%)
Transcript_587	3358	2186	2873	AY890402.1	Synthetic construct Homo sapiens clone FLH018708.01X tyrosine	epsilonpolypeptide(YWHAE)mRNA,completecds	727	38	2e-101	543/704(77%)	30/704(4%)
Transcript_587	3358	2186	2873	AY893470.1	Synthetic construct Homo sapiens clone FLH127830.01X tyrosine	epsilonpolypeptide(YWHAE)mRNA,completecds	727	38	2e-101	543/704(77%)	30/704(4%)
Transcript_587	3358	2186	2873	AY889321.1	Synthetic construct Homo sapiens clone FLH110626.01X tyrosine	epsilonpolypeptide(YWHAE)mRNA,completecds	727	38	2e-101	543/704(77%)	30/704(4%)
Transcript_587	3358	2186	2873	AY889320.1	Synthetic construct Homo sapiens clone FLH110625.01X tyrosine	epsilonpolypeptide(YWHAE)mRNA,completecds	727	38	2e-101	543/704(77%)	30/704(4%)
Transcript_593	1945	284	1177	XM_777955.3	PREDICTED: Strongylocentrotus purpuratus phosphate carrier protein,	2528	353	1246	2e-70	694/942(74%)	96/942(10%)
Transcript_599	3486	1007	2808	JQ178363.1	Cimex lectularius NADPH-cytochrome P450 reductase mRNA, complete	2040	2036	238	6e-122	1343/1862(72%)	123/1862(7%)
Transcript_599	3486	2063	2844	AY390257.1	Mamestra brassicae antennal oxidoreductase mRNA, complete cds	4154	1007	220	5e-83	606/810(75%)	50/810(6%)
Transcript_599	3486	2064	2844	HM347785.1	Helicoverpa armigera NADPH cytochrome P450 reductase (CPR) mRNA,	2064	1005	220	6e-82	606/810(75%)	53/810(7%)
Transcript_599	3486	2064	2844	HQ116527.1	Helicoverpa armigera isolate SCD NADPH cytochrome P450 reductase	2064	1005	220	6e-77	604/811(74%)	55/811(7%)
Transcript_605	3200	896	1561	GQ886531.1	Periplaneta americana voucher PamNEOPT glucose phosphate isomerase	666	1	666	0	663/666(99%)	0/666(0%)
Transcript_605	3200	506	1738	XM_003209812.1	PREDICTED: Meleagris gallopavo glucose-6-phosphate isomerase-like	1958	238	1472	1e-112	949/1285(74%)	102/1285(8%)
Transcript_605	3200	346	1567	FJ668155.1	Daphnia pulex strain CC1 phosphoglucose isomerase (Pgi) mRNA,	1365	132	1353	1e-82	912/1262(72%)	80/1262(6%)
Transcript_605	3200	629	1647	NM_207592.1	Rattus norvegicus glucose-6-phosphate isomerase (Gpi), mRNA	MGC:72563IMAGE:5599776),completecds	613	1631	2e-81	771/1054(73%)	70/1054(7%)
Transcript_605	3200	348	1314	JQ856521.1	Daphnia arenata isolate CC1 phosphoglucose isomerase mRNA, partial	1387	145	1111	2e-72	726/999(73%)	64/999(6%)
Transcript_605	3200	866	1647	FQ230062.1	Rattus norvegicus TL0ADA45YM09 mRNA sequence	1212	6	787	2e-66	596/809(74%)	54/809(7%)
Transcript_607	562	219	558	AY961485.1	Lysiphlebus testaceipes ribosomal protein L24 (RpL24) mRNA, complete	468	353	14	1e-61	278/347(80%)	14/347(4%)
Transcript_607	562	362	542	FM253355.1	Blattella germanica partial mRNA for ribosomal protein L24e (RpL24e	263	253	73	3e-48	157/181(87%)	0/181(0%)
Transcript_609	2670	125	1722	HQ851374.1	Schistocerca gregaria heat shock protein 60 mRNA, complete cds	2309	163	1760	0	1251/1636(76%)	76/1636(5%)
Transcript_609	2670	273	1716	XM_001653788.1	Aedes aegypti chaperonin partial mRNA	2120	265	1708	3e-114	1093/1498(73%)	108/1498(7%)
Transcript_613	6769	3226	3515	AY622328.1	Periplaneta americana clone 3C12 hypothetical protein mRNA, partial	350	290	1	8e-143	287/290(99%)	0/290(0%)
Transcript_613	6769	6237	6356	D49516.1	Periplaneta americana clone PL21 mRNA for lectin-related protein,	1474	1051	933	4e-41	113/120(94%)	1/120(1%)
Transcript_619	1353	85	1353	NM_143360.3	Drosophila melanogaster Glutamine:fructose-6-phosphate aminotransferase	2548	985	2256	1e-144	978/1307(75%)	73/1307(6%)
Transcript_619	1353	85	1353	FJ635765.1	Synthetic construct Drosophila melanogaster clone BS07205 encodes	2084	779	2050	1e-144	978/1307(75%)	73/1307(6%)
Transcript_619	1353	85	1353	FJ630902.1	Synthetic construct Drosophila melanogaster clone BO07705 encodes	2083	779	2050	1e-144	978/1307(75%)	73/1307(6%)
Transcript_619	1353	85	1353	AY095175.1	Drosophila melanogaster GH12731 full insert cDNA	2532	952	2223	1e-144	978/1307(75%)	73/1307(6%)
Transcript_619	1353	85	995	AE014297.2	Drosophila melanogaster chromosome 3R, complete sequence	27905053	24164506	24163593	2e-97	700/938(75%)	51/938(5%)
Transcript_619	1353	85	995	AC009345.7	AC009345 Drosophila melanogaster, chromosome 3R, region 98C-98C, BAC clone	158895	129913	129000	2e-97	700/938(75%)	51/938(5%)
Transcript_619	1353	85	995	AC008028.3	AC008028 Drosophila melanogaster, chromosome 3R, region 98C-98D, BAC clone	197348	33128	32215	2e-97	700/938(75%)	51/938(5%)
Transcript_619	1353	85	813	XM_002736398.1	PREDICTED: Saccoglossus kowalevskii glutamine fructose-6-phosphate	2587	796	1524	1e-70	562/755(74%)	52/755(7%)
Transcript_622	1457	1072	1374	XM_001847206.1	Culex quinquefasciatus vacuolar proton ATPase, mRNA	2544	2164	2466	6e-44	244/311(78%)	16/311(5%)
Transcript_637	714	21	497	EF121958.1	Blatta orientalis ribosomal protein L11 mRNA, partial cds	501	477	1	0	470/477(99%)	0/477(0%)
Transcript_637	714	114	582	GU120404.1	Chrysomela tremulae ribosomal protein L11 (RpL11) mRNA, complete	646	574	106	3e-108	393/477(82%)	16/477(3%)
Transcript_637	714	109	575	AK401179.1	Papilio xuthus mRNA for ribosomal protein L11, complete cds,	647	586	120	9e-79	368/469(78%)	4/469(1%)
Transcript_637	714	109	557	AK383342.1	Bombyx mori mRNA, clone: MFB-02M18	724	591	143	9e-79	359/454(79%)	10/454(2%)
Transcript_637	714	109	557	NM_001043750.2	Bombyx mori ribosomal protein L11 (RpL11), mRNA	650	580	132	9e-79	359/454(79%)	10/454(2%)
Transcript_637	714	109	557	AY769280.1	Bombyx mori ribosomal protein L11 (RpL11) mRNA, complete cds	675	605	157	9e-79	359/454(79%)	10/454(2%)
Transcript_637	714	212	596	AY130419.1	Scyliorhinus canicula ribosomal protein L11 mRNA, partial cds	457	389	5	3e-43	300/395(76%)	20/395(5%)
Transcript_642	2234	729	2089	XM_966314.1	PREDICTED: Tribolium castaneum similar to protein phosphatase-5	1735	1511	151	6e-105	1020/1403(73%)	84/1403(6%)
Transcript_642	2234	819	1498	XM_003138980.1	Loa loa serine/threonine protein phosphatase 5 (LOAG_03443) mRNA,	1020	911	232	1e-61	534/716(75%)	72/716(10%)
Transcript_644	7210	441	1037	XM_003487899.1	PREDICTED: Bombus impatiens hypothetical protein LOC100746010	6558	1143	1739	1e-101	478/608(79%)	22/608(4%)
Transcript_644	7210	441	1037	XR_132179.1	PREDICTED: Bombus terrestris hypothetical LOC100647192 (LOC100647192),	6720	1143	1739	1e-96	476/609(78%)	24/609(4%)
Transcript_648	1823	1106	1545	XM_002424910.1	Pediculus humanus corporis conserved hypothetical protein, mRNA	459	458	19	2e-83	360/449(80%)	18/449(4%)
Transcript_648	1823	1106	1553	XM_552148.3	Anopheles gambiae str. PEST AGAP012056-PA (AgaP_AGAP012056) mRNA,	1030	643	196	9e-78	359/454(79%)	12/454(3%)
Transcript_648	1823	1106	1553	BX017444.1	Single read from an extremity of a full-length cDNA clone made	cloneFK0AAA26BD02ofstrain6-9ofAnophelesgambiae(African	856	409	9e-78	359/454(79%)	12/454(3%)
Transcript_648	1823	1106	1553	BX011415.1	Single read from an extremity of a full-length cDNA clone made	cloneFK0AAA18BA11ofstrain6-9ofAnophelesgambiae(African	834	387	9e-78	359/454(79%)	12/454(3%)
Transcript_648	1823	1118	1553	BX023860.1	Single read from an extremity of a full-length cDNA clone made	cloneFK0AAA36BG03ofstrain6-9ofAnophelesgambiae(African	855	420	4e-76	351/443(79%)	14/443(3%)
Transcript_648	1823	1106	1553	BX070601.1	Single read from an extremity of a full-length cDNA clone made	cloneFK0AAC7DA12ofstrain6-9ofAnophelesgambiae(African	841	394	4e-76	358/454(79%)	12/454(3%)
Transcript_648	1823	1118	1553	BX061063.1	Single read from an extremity of a full-length cDNA clone made	cloneFK0AAC41CG06ofstrain6-9ofAnophelesgambiae(African	844	409	4e-76	350/442(79%)	12/442(3%)
Transcript_648	1823	1106	1553	BX030901.1	Single read from an extremity of a full-length cDNA clone made	cloneFK0AAA46AE09ofstrain6-9ofAnophelesgambiae(African	853	405	4e-76	359/455(79%)	13/455(3%)
Transcript_648	1823	1106	1553	BX021953.1	Single read from an extremity of a full-length cDNA clone made	cloneFK0AAA32CD04ofstrain6-9ofAnophelesgambiae(African	707	260	4e-76	358/454(79%)	12/454(3%)
Transcript_648	1823	1118	1553	BX047756.1	Single read from an extremity of a full-length cDNA clone made	cloneFK0AAC22BH08ofstrain6-9ofAnophelesgambiae(African	687	251	2e-74	350/443(79%)	13/443(3%)
Transcript_648	1823	1106	1553	BX025764.1	Single read from an extremity of a full-length cDNA clone made	cloneFK0AAA39CD02ofstrain6-9ofAnophelesgambiae(African	830	383	2e-74	357/454(79%)	12/454(3%)
Transcript_648	1823	1169	1553	BX070602.1	Single read from an extremity of a full-length cDNA clone made	cloneFK0AAC7DA12ofstrain6-9ofAnophelesgambiae(African	26	410	9e-73	314/391(80%)	12/391(3%)
Transcript_648	1823	1106	1553	BX013184.1	Single read from an extremity of a full-length cDNA clone made	cloneFK0AAA2DE03ofstrain6-9ofAnophelesgambiae(African	842	394	9e-73	358/456(79%)	15/456(3%)
Transcript_648	1823	1106	1553	BX036222.1	Single read from an extremity of a full-length cDNA clone made	cloneFK0AAA7DG10ofstrain6-9ofAnophelesgambiae(African	518	71	4e-71	356/455(78%)	14/455(3%)
Transcript_648	1823	1106	1553	BX030902.1	Single read from an extremity of a full-length cDNA clone made	cloneFK0AAA46AE09ofstrain6-9ofAnophelesgambiae(African	384	831	4e-71	355/454(78%)	12/454(3%)
Transcript_648	1823	1169	1553	BX011388.1	Single read from an extremity of a full-length cDNA clone made	cloneFK0AAA18AH03ofstrain6-9ofAnophelesgambiae(African	417	33	4e-71	313/391(80%)	12/391(3%)
Transcript_648	1823	1108	1553	BX036223.1	Single read from an extremity of a full-length cDNA clone made	cloneFK0AAA7DG10ofstrain6-9ofAnophelesgambiae(African	390	834	9e-68	353/453(78%)	15/453(3%)
Transcript_648	1823	1112	1549	XM_002016537.1	Drosophila persimilis GL10428 (Dper\GL10428), mRNA	453	446	9	7e-59	346/449(77%)	22/449(5%)
Transcript_648	1823	1129	1548	XM_002005788.1	Drosophila mojavensis GI20679 (Dmoj\GI20679), mRNA	471	447	28	7e-59	329/426(77%)	12/426(3%)
Transcript_648	1823	1112	1548	XM_001360851.2	Drosophila pseudoobscura pseudoobscura GA18060 (Dpse\GA18060),	465	458	22	2e-58	345/448(77%)	22/448(5%)
Transcript_648	1823	1129	1549	XM_001987052.1	Drosophila grimshawi GH20162 (Dgri\GH20162), mRNA	1257	1233	813	9e-58	330/428(77%)	14/428(3%)
Transcript_654	2282	1	506	AK281339.1	Gryllus bimaculatus mRNA, GBcontig28200	1332	1314	810	2e-124	428/514(83%)	17/514(3%)
Transcript_654	2282	9	503	XM_001688059.1	Anopheles gambiae str. PEST AGAP006901-PC (AgaP_AGAP006901) mRNA,	2539	1488	1982	4e-82	399/507(79%)	24/507(5%)
Transcript_654	2282	9	503	XM_001688058.1	Anopheles gambiae str. PEST AGAP006901-PB (AgaP_AGAP006901) mRNA,	4292	3241	3735	4e-82	399/507(79%)	24/507(5%)
Transcript_654	2282	9	503	XM_308855.4	Anopheles gambiae str. PEST AGAP006901-PA (AgaP_AGAP006901) mRNA,	7319	6268	6762	4e-82	399/507(79%)	24/507(5%)
Transcript_654	2282	32	504	XM_001651193.1	Aedes aegypti LIM domain-binding protein partial mRNA	4879	3048	3520	1e-76	378/482(78%)	18/482(4%)
Transcript_654	2282	32	503	XM_001663591.1	Aedes aegypti LIM domain-binding protein 3 partial mRNA	1230	759	1230	5e-76	377/481(78%)	18/481(4%)
Transcript_654	2282	32	503	XM_001862132.1	Culex quinquefasciatus LIM domain-binding protein, mRNA	7632	7161	7632	5e-66	372/482(77%)	20/482(4%)
Transcript_659	7838	4172	6169	XM_003486165.1	PREDICTED: Bombus impatiens ATP-dependent helicase brm-like (LOC100748240),	4370	3623	1628	0	1562/2052(76%)	110/2052(5%)
Transcript_659	7838	4168	6169	XR_132081.1	PREDICTED: Bombus terrestris ATP-dependent helicase brm-like	4369	3632	1635	0	1550/2054(75%)	108/2054(5%)
Transcript_659	7838	4212	6035	XM_001362925.1	PREDICTED: Monodelphis domestica SWI/SNF related, matrix associated,	member4,transcriptvariant2(SMARCA4),mRNA	4081	2264	1e-151	1397/1905(73%)	168/1905(9%)
Transcript_659	7838	4588	6035	XM_001362835.1	PREDICTED: Monodelphis domestica SWI/SNF related, matrix associated,	member4,transcriptvariant1(SMARCA4),mRNA	3711	2264	4e-151	1124/1508(75%)	120/1508(8%)
Transcript_659	7838	4588	6027	XM_003760453.1	PREDICTED: Sarcophilus harrisii SWI/SNF related, matrix associated,	member4(SMARCA4),mRNA	3750	2311	3e-148	1115/1498(74%)	116/1498(8%)
Transcript_659	7838	4511	6123	XM_001973116.1	Drosophila erecta GG13509 (Dere\GG13509), mRNA	4905	3833	2224	3e-148	1221/1661(74%)	99/1661(6%)
Transcript_659	7838	5341	6086	XM_788998.3	PREDICTED: Strongylocentrotus purpuratus probable global transcription	6962	3953	3208	5e-81	581/773(75%)	54/773(7%)
Transcript_673	1624	650	1624	XM_001953820.1	Drosophila ananassae GF17976 (Dana\GF17976), mRNA	1686	353	1327	5e-154	769/994(77%)	38/994(4%)
Transcript_673	1624	651	1622	EU496492.1	Litopenaeus vannamei glutamate dehydrogenase mRNA, complete cds	1753	389	1360	1e-145	771/1000(77%)	56/1000(6%)
Transcript_673	1624	565	1624	XM_001864815.1	Culex quinquefasciatus glutamate dehydrogenase, mRNA	2322	313	1372	1e-144	823/1082(76%)	44/1082(4%)
Transcript_676	2838	464	846	XM_002028218.1	Drosophila persimilis GL13216 (Dper\GL13216), mRNA	654	169	551	4e-48	297/388(77%)	10/388(3%)
Transcript_676	2838	571	801	DQ458981.1	Marmota monax ribosomal protein S2 mRNA, partial cds	318	4	233	8e-45	191/233(82%)	5/233(2%)
Transcript_677	3162	1862	3135	XM_003426023.1	PREDICTED: Nasonia vitripennis ras-GEF domain-containing family	1902	1862	610	0	1025/1302(79%)	77/1302(6%)
Transcript_677	3162	1968	2613	XM_518156.3	PREDICTED: Pan troglodytes RasGEF domain family, member 1C, transcript	2407	1556	913	5e-72	506/670(76%)	50/670(7%)
Transcript_677	3162	1964	2613	XM_002721306.1	PREDICTED: Oryctolagus cuniculus RasGEF domain family, member	1401	1256	610	5e-72	513/678(76%)	59/678(9%)
Transcript_677	3162	1968	2613	XM_003804910.1	PREDICTED: Pan paniscus ras-GEF domain-containing family member	1668	820	177	3e-70	506/671(75%)	52/671(8%)
Transcript_677	3162	1968	2613	XM_003900637.1	PREDICTED: Papio anubis RasGEF domain family, member 1C, transcript	2400	1551	908	1e-68	507/673(75%)	56/673(8%)
Transcript_677	3162	1968	2613	XM_003900636.1	PREDICTED: Papio anubis RasGEF domain family, member 1C, transcript	2241	1392	749	1e-68	507/673(75%)	56/673(8%)
Transcript_677	3162	1968	2613	AB060868.1	Macaca fascicularis brain cDNA clone:QtrA-12086, similar to human	2116	1254	611	1e-68	506/672(75%)	54/672(8%)
Transcript_677	3162	1968	2613	NM_001194225.1	Macaca mulatta RasGEF domain family, member 1C (RASGEF1C), mRNA	2096	1254	611	5e-67	506/673(75%)	56/673(8%)
Transcript_677	3162	1968	2613	NM_175062.3	Homo sapiens RasGEF domain family, member 1C (RASGEF1C), mRNA	2216	1362	719	5e-67	506/673(75%)	56/673(8%)
Transcript_677	3162	1968	2613	BC036802.1	Homo sapiens RasGEF domain family, member 1C, mRNA (cDNA clone	2300	1380	737	5e-67	506/673(75%)	56/673(8%)
Transcript_677	3162	1968	2613	AK093160.1	Homo sapiens cDNA FLJ35841 fis, clone TESTI2006665, weakly similar	2054	1214	571	5e-67	506/673(75%)	56/673(8%)
Transcript_677	3162	1968	2613	AF449764.1	Homo sapiens hypothetical brain protein mRNA, complete cds	2393	1550	907	5e-67	506/673(75%)	56/673(8%)
Transcript_677	3162	1964	2613	XM_003943948.1	PREDICTED: Saimiri boliviensis boliviensis RasGEF domain family,	2363	1527	880	7e-66	509/678(75%)	58/678(9%)
Transcript_677	3162	1968	2485	XM_002927783.1	PREDICTED: Ailuropoda melanoleuca RasGEF domain family, member	1422	1274	759	7e-61	409/537(76%)	40/537(7%)
Transcript_677	3162	1968	2493	XM_003279587.1	PREDICTED: Nomascus leucogenys ras-GEF domain-containing family	1731	1583	1060	3e-60	416/547(76%)	44/547(8%)
Transcript_677	3162	1968	2613	NM_001108273.1	Rattus norvegicus RasGEF domain family, member 1C (Rasgef1c),	2229	1377	734	3e-55	502/676(74%)	62/676(9%)
Transcript_677	3162	2219	2613	CU691212.1	Synthetic construct Homo sapiens gateway clone IMAGE:100021090	1278	563	173	1e-53	314/405(78%)	24/405(6%)
Transcript_677	3162	2219	2613	BC057759.1	Homo sapiens RasGEF domain family, member 1C, mRNA (cDNA clone	1920	764	373	1e-53	315/406(78%)	25/406(6%)
Transcript_677	3162	2219	2493	XM_002832868.1	PREDICTED: Pongo abelii ras-GEF domain-containing family member	369	287	16	6e-47	223/278(80%)	9/278(3%)
Transcript_677	3162	2219	2603	CU691213.1	Synthetic construct Homo sapiens gateway clone IMAGE:100021090	1098	185	566	2e-46	305/397(77%)	27/397(7%)
Transcript_687	677	258	677	JQ257002.1	Periplaneta americana transferrin mRNA, complete cds	2145	1	420	0	416/420(99%)	0/420(0%)
Transcript_692	2752	743	1693	GQ887692.1	Periplaneta americana voucher PamNEOPT glycogen synthase mRNA,	951	1	951	0	938/951(99%)	0/951(0%)
Transcript_692	2752	254	2013	FJ609646.1	Locusta migratoria glycogen synthase mRNA, complete cds	2488	281	2046	0	1372/1806(76%)	86/1806(5%)
Transcript_692	2752	155	2029	XM_003399685.1	PREDICTED: Bombus terrestris putative glycogen [starch] synthase-like	3214	178	2059	4e-172	1435/1950(74%)	143/1950(7%)
Transcript_692	2752	158	2029	XM_003493710.1	PREDICTED: Bombus impatiens putative glycogen [starch] synthase-like	2300	1	1879	2e-165	1427/1945(73%)	139/1945(7%)
Transcript_692	2752	776	1681	GQ887678.1	Ischnura verticalis voucher IveODONAT glycogen synthase mRNA,	909	4	909	4e-147	715/922(78%)	32/922(3%)
Transcript_692	2752	776	1692	GQ887683.1	Plathemis lydia voucher LlyODONAT glycogen synthase mRNA, partial	927	10	926	2e-146	730/941(78%)	48/941(5%)
Transcript_698	1831	471	1756	XM_002423152.1	Pediculus humanus corporis eukaryotic translation initiation	1311	1307	31	1e-135	992/1330(75%)	97/1330(7%)
Transcript_702	1931	1246	1734	CT033330.1	Platynereis dumerilii EST IB0AAA22BF04EM1	951	576	88	7e-94	397/496(80%)	14/496(3%)
Transcript_702	1931	1246	1734	CT032816.1	Platynereis dumerilii EST IB0AAA31AA12EM1	793	556	68	7e-94	397/496(80%)	14/496(3%)
Transcript_702	1931	1246	1734	CT032723.1	Platynereis dumerilii EST IB0AAA33AB01EM1	853	574	86	7e-94	397/496(80%)	14/496(3%)
Transcript_702	1931	1246	1734	CT032455.1	Platynereis dumerilii EST IB0AAA38AC05EM1	930	567	79	7e-94	398/497(80%)	16/497(3%)
Transcript_702	1931	1250	1737	JX211326.1	Callorhinchus milii clone P02I08.Liver.lv065 s-phase kinase-associated	983	618	128	2e-80	399/506(79%)	33/506(7%)
Transcript_702	1931	1250	1737	JX052907.1	Callorhinchus milii clone P09A02.Kidney.k065 mRNA sequence	987	651	161	2e-80	399/506(79%)	33/506(7%)
Transcript_702	1931	1246	1734	DQ066256.1	Ixodes scapularis isolate ISN-L-169 SCF ubiquitin ligase complex	489	489	1	7e-64	378/495(76%)	12/495(2%)
Transcript_702	1931	1246	1548	CT033465.1	Platynereis dumerilii EST IB0AAA19DB06EM1	943	320	18	7e-64	249/304(82%)	2/304(1%)
Transcript_712	2125	125	1649	XM_003698757.1	PREDICTED: Apis florea tRNA-splicing ligase RtcB homolog (LOC100870292),	1684	48	1572	0	1231/1560(79%)	70/1560(4%)
Transcript_712	2125	327	1608	XM_003202352.1	PREDICTED: Meleagris gallopavo UPF0027 protein C22orf28-like	2314	267	1548	0	1004/1313(76%)	62/1313(5%)
Transcript_712	2125	317	1617	XM_002108897.1	Trichoplax adhaerens hypothetical protein, mRNA	1533	201	1503	7e-109	990/1351(73%)	98/1351(7%)
Transcript_713	707	211	399	AK284523.1	Gryllus bimaculatus mRNA, GBcontig31384	192	191	4	2e-50	166/191(87%)	5/191(3%)
Transcript_744	958	572	958	GU645247.1	Marsupenaeus japonicus isolate 14-69 actin mRNA, complete cds	1131	1130	744	3e-129	344/388(89%)	2/388(1%)
Transcript_744	958	572	958	GU645238.1	Marsupenaeus japonicus isolate 05 actin mRNA, complete cds	1131	1130	744	3e-129	344/388(89%)	2/388(1%)
Transcript_744	958	572	958	GU645239.1	Marsupenaeus japonicus isolate 06 actin mRNA, complete cds	1131	1130	744	3e-129	344/388(89%)	2/388(1%)
Transcript_744	958	572	958	GU645235.1	Marsupenaeus japonicus isolate 02 actin mRNA, complete cds	1131	1130	744	3e-129	344/388(89%)	2/388(1%)
Transcript_744	958	572	958	GU645237.1	Marsupenaeus japonicus isolate 04 actin mRNA, complete cds	1131	1130	744	3e-129	344/388(89%)	2/388(1%)
Transcript_744	958	572	958	GU645244.1	Marsupenaeus japonicus isolate 11 actin mRNA, complete cds	1131	1130	744	3e-129	344/388(89%)	2/388(1%)
Transcript_744	958	572	958	GU645243.1	Marsupenaeus japonicus isolate 10 actin mRNA, complete cds	1131	1130	744	3e-129	344/388(89%)	2/388(1%)
Transcript_744	958	572	958	GU645242.1	Marsupenaeus japonicus isolate 09 actin mRNA, complete cds	1131	1130	744	3e-129	344/388(89%)	2/388(1%)
Transcript_744	958	572	958	GU645241.1	Marsupenaeus japonicus isolate 08 actin mRNA, complete cds	1131	1130	744	3e-129	344/388(89%)	2/388(1%)
Transcript_744	958	572	958	GU645240.1	Marsupenaeus japonicus isolate 07 actin mRNA, complete cds	1131	1130	744	3e-129	344/388(89%)	2/388(1%)
Transcript_744	958	572	958	AB055975.1	Marsupenaeus japonicus mRNA for actin, complete cds	1327	1202	816	3e-129	344/388(89%)	2/388(1%)
Transcript_744	958	572	958	GU645246.1	Marsupenaeus japonicus isolate 13 actin mRNA, complete cds	1131	1130	744	1e-127	343/388(88%)	2/388(1%)
Transcript_744	958	572	958	GU645245.1	Marsupenaeus japonicus isolate 12 actin mRNA, complete cds	1131	1130	744	1e-127	343/388(88%)	2/388(1%)
Transcript_744	958	572	958	GU645236.1	Marsupenaeus japonicus isolate 03 actin mRNA, complete cds	1131	1130	744	1e-127	343/388(88%)	2/388(1%)
Transcript_744	958	572	958	GU645234.1	Marsupenaeus japonicus isolate 01 actin mRNA, complete cds	1131	1130	744	1e-127	343/388(88%)	2/388(1%)
Transcript_744	958	572	957	BT059604.1	Salmo salar clone ssal-rgf-532-019 Actin, cytoplasmic 1 putative	1936	1207	822	5e-127	344/389(88%)	6/389(2%)
Transcript_744	958	572	957	BT045109.1	Salmo salar clone ssal-rgf-512-103 Actin, cytoplasmic 1 putative	1956	1220	835	5e-127	344/389(88%)	6/389(2%)
Transcript_744	958	572	957	AJ581663.1	Homarus gammarus mRNA for beta actin (act gene)	1264	1130	745	5e-127	341/386(88%)	0/386(0%)
Transcript_744	958	572	957	NM_001123525.1	Salmo salar beta actin (LOC100136352), mRNA	1128	1127	742	5e-127	344/389(88%)	6/389(2%)
Transcript_744	958	572	957	BT047241.2	Salmo salar clone ssal-rgb2-596-165 Actin, cytoplasmic 1 putative	1404	1207	822	2e-125	343/389(88%)	6/389(2%)
Transcript_744	958	572	957	DQ084066.1	Callinectes sapidus beta-actin mRNA, complete cds	1338	1184	799	2e-125	341/387(88%)	2/387(1%)
Transcript_747	3479	852	1082	AF041412.1	AF041412 Periplaneta americana peptidyl-prolyl cis-trans isomerase mRNA,	235	233	3	6e-112	229/231(99%)	0/231(0%)
Transcript_751	1982	159	1612	XM_395549.4	PREDICTED: Apis mellifera gamma-coatomer protein, transcript	3379	333	1768	1e-141	1115/1504(74%)	118/1504(8%)
Transcript_757	2774	185	1572	HQ851402.1	Schistocerca gregaria ATP-synthase subunit beta mRNA, complete	1673	193	1580	0	1184/1406(84%)	36/1406(3%)
Transcript_757	2774	182	1536	AK402480.1	Papilio polytes mRNA for ATP synthase-beta, complete cds, sequence	1813	241	1595	0	1126/1369(82%)	28/1369(2%)
Transcript_757	2774	176	1558	NM_001159894.1	Nasonia vitripennis ATP synthase, H+ transporting, mitochondrial	mitochondrialprotein,mRNA	154	1536	0	1144/1397(82%)	28/1397(2%)
Transcript_757	2774	194	1563	BC154659.1	Danio rerio zgc:111961, mRNA (cDNA clone MGC:172333 IMAGE:7047600),	1748	169	1538	0	1130/1387(81%)	34/1387(2%)
Transcript_757	2774	194	1563	NM_001024429.2	Danio rerio ATP synthase, H+ transporting mitochondrial F1 complex,	protein,mRNA	248	1617	0	1130/1388(81%)	36/1388(3%)
Transcript_757	2774	188	1539	HM156739.1	Helicoverpa zea ATP synthase mRNA, complete cds	1789	259	1610	0	1110/1362(81%)	20/1362(1%)
Transcript_757	2774	194	1563	BC095620.1	Danio rerio zgc:111961, mRNA (cDNA clone MGC:111961 IMAGE:7256415),	1755	185	1554	0	1129/1387(81%)	34/1387(2%)
Transcript_757	2774	8	1296	AK281397.1	Gryllus bimaculatus mRNA, GBcontig28258	1473	67	1364	0	1081/1316(82%)	45/1316(3%)
Transcript_757	2774	194	1560	AB023582.1	Cyprinus carpio mRNA for ATP synthase beta-subunit, complete	1777	178	1544	0	1126/1386(81%)	38/1386(3%)
Transcript_757	2774	176	1530	XM_003702789.1	PREDICTED: Megachile rotundata ATP synthase subunit beta, mitochondrial-like	1933	174	1528	0	1110/1370(81%)	30/1370(2%)
Transcript_757	2774	185	1563	XM_003440860.1	PREDICTED: Oreochromis niloticus ATP synthase subunit beta, mitochondrial-like	1945	180	1558	0	1126/1398(81%)	38/1398(3%)
Transcript_757	2774	296	1551	CR670454.2	Tetraodon nigroviridis full-length cDNA	1681	287	1542	0	1042/1277(82%)	42/1277(3%)
Transcript_757	2774	353	1386	AY580209.1	Enallagma aspersum ATP synthase beta subunit mRNA, partial cds	1041	4	1037	0	881/1043(84%)	18/1043(2%)
Transcript_757	2774	176	1557	XM_003493932.1	PREDICTED: Bombus impatiens ATP synthase subunit beta, mitochondrial-like	2045	215	1596	0	1122/1400(80%)	36/1400(3%)
Transcript_757	2774	296	1551	CR680138.2	Tetraodon nigroviridis full-length cDNA	1672	277	1533	0	1041/1277(82%)	41/1277(3%)
Transcript_757	2774	296	1551	CR729021.2	Tetraodon nigroviridis full-length cDNA	1685	289	1546	0	1040/1277(81%)	40/1277(3%)
Transcript_757	2774	296	1551	CR645891.2	Tetraodon nigroviridis full-length cDNA	1623	227	1484	0	1041/1278(81%)	42/1278(3%)
Transcript_757	2774	296	1551	CR694503.2	Tetraodon nigroviridis full-length cDNA	1682	287	1543	0	1038/1276(81%)	39/1276(3%)
Transcript_757	2774	175	1557	DQ358698.1	Pinctada fucata ATP synthase beta subunit mRNA, complete cds	1838	184	1566	0	1129/1410(80%)	54/1410(4%)
Transcript_757	2774	296	1551	CR730449.2	Tetraodon nigroviridis full-length cDNA	1675	281	1536	0	1037/1276(81%)	40/1276(3%)
Transcript_757	2774	194	1570	XM_001364032.2	PREDICTED: Monodelphis domestica ATP synthase, H+ transporting,	1709	190	1566	0	1116/1396(80%)	38/1396(3%)
Transcript_759	1120	9	1018	AK281051.1	Gryllus bimaculatus mRNA, GBcontig27912	1010	1010	1	0	902/1020(88%)	20/1020(2%)
Transcript_759	1120	1	1118	XM_001651338.1	Aedes aegypti myosin heavy chain, nonmuscle or smooth muscle	7309	2284	3401	0	930/1139(82%)	42/1139(4%)
Transcript_759	1120	1	1118	XM_001651337.1	Aedes aegypti myosin heavy chain, nonmuscle or smooth muscle	7202	2284	3401	0	930/1139(82%)	42/1139(4%)
Transcript_759	1120	1	1118	NM_001259121.1	Drosophila melanogaster myosin heavy chain (Mhc), transcript	6680	2404	3521	0	931/1142(82%)	48/1142(4%)
Transcript_759	1120	1	1118	NM_001259119.1	Drosophila melanogaster myosin heavy chain (Mhc), transcript	6668	2392	3509	0	931/1142(82%)	48/1142(4%)
Transcript_759	1120	1	1118	NM_001169521.1	Drosophila melanogaster myosin heavy chain (Mhc), transcript	6732	2392	3509	0	931/1142(82%)	48/1142(4%)
Transcript_759	1120	1	1118	NM_165192.2	Drosophila melanogaster myosin heavy chain (Mhc), transcript	7147	2392	3509	0	931/1142(82%)	48/1142(4%)
Transcript_759	1120	1	1118	NM_165190.2	Drosophila melanogaster myosin heavy chain (Mhc), transcript	7147	2392	3509	0	931/1142(82%)	48/1142(4%)
Transcript_759	1120	1	1118	NM_165191.2	Drosophila melanogaster myosin heavy chain (Mhc), transcript	7147	2392	3509	0	931/1142(82%)	48/1142(4%)
Transcript_759	1120	1	1118	NM_165185.2	Drosophila melanogaster myosin heavy chain (Mhc), transcript	6668	2392	3509	0	931/1142(82%)	48/1142(4%)
Transcript_759	1120	1	1118	NM_165189.2	Drosophila melanogaster myosin heavy chain (Mhc), transcript	6668	2392	3509	0	931/1142(82%)	48/1142(4%)
Transcript_759	1120	2	1118	XM_002038822.1	Drosophila sechellia GM17204 (Dsec\GM17204), mRNA	6462	2849	3965	0	931/1142(82%)	50/1142(4%)
Transcript_759	1120	2	1118	XM_001976222.1	Drosophila erecta GG22771 (Dere\GG22771), mRNA	6471	2858	3974	0	930/1141(82%)	48/1141(4%)
Transcript_759	1120	2	1118	XM_001962193.1	Drosophila ananassae GF15360 (Dana\GF15360), mRNA	6498	2885	4001	0	931/1142(82%)	50/1142(4%)
Transcript_759	1120	2	1118	NM_001259122.1	Drosophila melanogaster myosin heavy chain (Mhc), transcript	6895	2556	3672	0	929/1141(81%)	48/1141(4%)
Transcript_759	1120	2	1118	NM_001259120.1	Drosophila melanogaster myosin heavy chain (Mhc), transcript	6826	2551	3667	0	929/1141(81%)	48/1141(4%)
Transcript_759	1120	2	1118	NM_165184.3	Drosophila melanogaster myosin heavy chain (Mhc), transcript	6813	2538	3654	0	929/1141(81%)	48/1141(4%)
Transcript_759	1120	2	1118	NM_001169520.2	Drosophila melanogaster myosin heavy chain (Mhc), transcript	6747	2472	3588	0	929/1141(81%)	48/1141(4%)
Transcript_759	1120	2	1118	NM_001169519.1	Drosophila melanogaster myosin heavy chain (Mhc), transcript	6730	2391	3507	0	929/1141(81%)	48/1141(4%)
Transcript_759	1120	2	1118	NM_165188.2	Drosophila melanogaster myosin heavy chain (Mhc), transcript	6668	2393	3509	0	929/1141(81%)	48/1141(4%)
Transcript_759	1120	2	1118	NM_078863.5	Drosophila melanogaster myosin heavy chain (Mhc), transcript	6668	2393	3509	0	929/1141(81%)	48/1141(4%)
Transcript_762	2110	776	1896	XM_002100874.1	Drosophila yakuba GE15910 (Dyak\GE15910), mRNA	1242	1238	118	0	914/1137(80%)	32/1137(3%)
Transcript_762	2110	771	1900	BC055215.1	Danio rerio proteasome (prosome, macropain) 26S subunit, ATPase,	1630	1274	144	0	900/1158(78%)	55/1158(5%)
Transcript_762	2110	968	1514	NM_001041961.1	Encephalitozoon cuniculi GB-M1 26S PROTEASOME REGULATORY SUBUNIT	1164	968	422	1e-52	422/565(75%)	36/565(6%)
Transcript_762	2110	968	1514	NM_001041932.1	Encephalitozoon cuniculi GB-M1 26S PROTEASOME REGULATORY SUBUNIT	1164	968	422	1e-52	422/565(75%)	36/565(6%)
Transcript_762	2110	968	1514	AL590448.1	chromosome VIII of strain GB-M1 of Encephalitozoon cuniculi (Microspora)	238147	218784	218238	1e-52	422/565(75%)	36/565(6%)
Transcript_762	2110	968	1514	AL590449.1	chromosome X of strain GB-M1 of Encephalitozoon cuniculi (Microspora)	262797	15547	15001	1e-52	422/565(75%)	36/565(6%)
Transcript_770	1774	1100	1639	XM_001364546.1	PREDICTED: Monodelphis domestica splicing factor U2AF 35 kDa	747	534	1	6e-89	437/555(79%)	36/555(6%)
Transcript_770	1774	1082	1639	XM_001965355.1	Drosophila ananassae GF24893 (Dana\GF24893), mRNA	804	558	1	3e-77	434/566(77%)	16/566(3%)
Transcript_770	1774	1092	1639	DQ214379.1	Taeniopygia guttata clone 0061P0015E02 putative U2 snRNP auxiliary	864	561	19	5e-55	423/564(75%)	37/564(7%)
Transcript_770	1774	1092	1639	DQ214380.1	Taeniopygia guttata clone 0058P0057E11 putative U2 snRNP auxiliary	867	563	22	2e-53	421/563(75%)	36/563(6%)
Transcript_770	1774	1092	1639	DQ214378.1	Taeniopygia guttata clone 0058P0001H12 putative U2 snRNP auxiliary	867	563	22	2e-53	421/563(75%)	36/563(6%)
Transcript_770	1774	1092	1639	DQ217298.1	Taeniopygia guttata clone 0058P0033A02 RIKEN cDNA 2510006D16	889	585	44	1e-51	420/563(75%)	36/563(6%)
Transcript_770	1774	1092	1639	NM_001245241.2	Taeniopygia guttata U2 snRNP auxiliary factor small subunit-like	866	562	21	5e-50	419/563(74%)	36/563(6%)
Transcript_770	1774	1092	1639	DQ214377.1	Taeniopygia guttata clone 0058P0061E04 putative U2 snRNP auxiliary	867	563	22	5e-50	419/563(74%)	36/563(6%)
Transcript_800	1795	66	941	AK402630.1	Papilio polytes mRNA for 26S proteasome regulatory subunit 7,	1202	133	1009	3e-137	699/901(78%)	49/901(5%)
Transcript_800	1795	84	1011	XM_002423627.1	Pediculus humanus corporis 26S proteasome non-ATPase regulatory	966	13	937	5e-130	726/949(77%)	45/949(5%)
Transcript_800	1795	99	1023	XM_003440374.1	PREDICTED: Oreochromis niloticus 26S proteasome non-ATPase regulatory	1407	85	1002	6e-114	726/957(76%)	71/957(7%)
Transcript_800	1795	101	949	NM_001037272.1	Xenopus (Silurana) tropicalis proteasome (prosome, macropain)	gb|BC088002.1|XenopustropicalisPsmd7protein,mRNA(cDNAcloneMGC:107920	107	952	8e-103	659/872(76%)	49/872(6%)
Transcript_800	1795	101	949	BC077668.1	Xenopus tropicalis Psmd7 protein, mRNA (cDNA clone IMAGE:7027546),	1036	112	957	4e-101	658/872(75%)	49/872(6%)
Transcript_800	1795	101	1029	NM_001094254.1	Xenopus laevis proteasome (prosome, macropain) 26S subunit, non-ATPase,	gb|BC081139.1|XenopuslaevisMGC84052protein,mRNA(cDNAcloneMGC:84052IMAGE:6948113),	84	1025	2e-98	724/969(75%)	67/969(7%)
Transcript_800	1795	101	949	CR848186.2	Xenopus tropicalis finished cDNA, clone TGas106c17	1097	56	901	8e-98	656/872(75%)	49/872(6%)
Transcript_800	1795	101	963	BC078476.1	Xenopus laevis MGC84052 protein, mRNA (cDNA clone IMAGE:6872787),	1073	170	1032	5e-95	665/888(75%)	50/888(6%)
Transcript_800	1795	238	988	XM_774922.3	PREDICTED: Strongylocentrotus purpuratus 26S proteasome non-ATPase	mRNA	324	1071	5e-80	577/771(75%)	43/771(6%)
Transcript_808	1176	549	853	AY622327.1	Periplaneta americana clone 3C10 mRNA sequence	314	10	314	1e-153	303/305(99%)	0/305(0%)
Transcript_818	5193	4986	5193	GQ887741.1	Periplaneta americana voucher PamNEOPT methylmalonate semialdehyde	468	468	261	2e-102	208/208(100%)	0/208(0%)
Transcript_828	643	7	356	AK403193.1	Papilio xuthus mRNA for clathrin coat associated protein ap-50,	1991	357	8	4e-72	289/355(81%)	10/355(3%)
Transcript_836	3096	2077	2895	XM_775031.3	PREDICTED: Strongylocentrotus purpuratus NADH-ubiquinone oxidoreductase	1(LOC582178),mRNA	1123	305	5e-102	637/841(76%)	44/841(5%)
Transcript_836	3096	2075	2859	XM_002186790.1	PREDICTED: Taeniopygia guttata NADH dehydrogenase (ubiquinone)	mRNA	899	127	2e-96	605/799(76%)	40/799(5%)
Transcript_838	608	21	469	DQ673385.1	Diaphorina citri putative ubiquitin/ribosomal protein S27Ae fusion	471	1	449	2e-110	380/456(83%)	14/456(3%)
Transcript_838	608	14	419	EF110526.1	Portunus pelagicus ubiquitin mRNA, complete cds	536	24	429	1e-96	339/409(83%)	6/409(1%)
Transcript_838	608	21	474	DQ517325.1	Pectinaria gouldii ubiquitin/ribosomal protein S27 fusion protein	585	42	496	3e-88	374/465(80%)	21/465(5%)
Transcript_838	608	21	359	XM_453871.1	Kluyveromyces lactis NRRL Y-1140 ubiquitin-40S ribosomal protein	453	1	339	5e-61	279/348(80%)	18/348(5%)
Transcript_838	608	21	359	CR382124.1	Kluyveromyces lactis strain NRRL Y-1140 chromosome D complete	1715506	1545371	1545709	5e-61	279/348(80%)	18/348(5%)
Transcript_838	608	21	359	AJ243802.1	Kluyveromyces lactis ORF YDR183W (partial), ubi3 and atc1 (partial)	2459	1077	1415	5e-61	279/348(80%)	18/348(5%)
Transcript_838	608	18	454	XM_002880237.1	Arabidopsis lyrata subsp. lyrata hypothetical protein, mRNA	525	18	454	8e-59	347/450(77%)	26/450(6%)
Transcript_838	608	15	348	HE576754.1	Naumovozyma castellii CBS 4309 chromosome 3, complete genome	1245273	552479	552146	3e-58	270/339(80%)	10/339(3%)
Transcript_838	608	21	348	XM_003675602.1	Naumovozyma castellii CBS 4309 hypothetical protein (NCAS0C02940)	459	1	328	1e-56	265/333(80%)	10/333(3%)
Transcript_838	608	15	348	BK006945.2	TPA_inf: Saccharomyces cerevisiae S288c chromosome XII, complete	1078177	498941	499274	1e-51	267/340(79%)	12/340(4%)
Transcript_838	608	15	348	FN393080.1	Saccharomyces cerevisiae EC1118 chromosome XII, EC1118_1L7 genomic	548858	8874	9207	1e-51	267/340(79%)	12/340(4%)
Transcript_838	608	15	348	U17246.1	YSCL9470 Saccharomyces cerevisiae chromosome XII cosmid 9470	40738	1105	1438	1e-51	267/340(79%)	12/340(4%)
Transcript_838	608	15	348	X05730.1	Yeast UBI3 gene for ubiquitin	2010	730	1063	1e-51	267/340(79%)	12/340(4%)
Transcript_838	608	20	322	HE978314.1	Kazachstania naganishii CBS 8797 chromosome 1, complete genome	1290777	297419	297117	5e-51	245/308(80%)	10/308(3%)
Transcript_838	608	21	239	XM_550846.3	Anopheles gambiae str. PEST AGAP001971-PA (AgaP_AGAP001971) mRNA,	3368	3104	3322	2e-49	183/219(84%)	0/219(0%)
Transcript_838	608	15	302	XM_001386353.1	Scheffersomyces stipitis CBS 6054 ubiquitin-40S ribosomal protein	524	23	310	2e-49	235/294(80%)	12/294(4%)
Transcript_838	608	15	302	CP000501.1	Scheffersomyces stipitis CBS 6054 chromosome 7, complete sequence	1114415	1049127	1048840	2e-49	235/294(80%)	12/294(4%)
Transcript_838	608	16	235	XM_003402383.1	PREDICTED: Bombus terrestris ubiquitin-60S ribosomal protein	812	92	311	3e-48	185/222(83%)	4/222(2%)
Transcript_838	608	16	235	XM_003402382.1	PREDICTED: Bombus terrestris ubiquitin-60S ribosomal protein	1058	338	557	3e-48	185/222(83%)	4/222(2%)
Transcript_838	608	16	235	XM_003402381.1	PREDICTED: Bombus terrestris ubiquitin-60S ribosomal protein	815	95	314	3e-48	185/222(83%)	4/222(2%)
Transcript_838	608	21	348	NM_001182054.1	Saccharomyces cerevisiae S288c Rps31p (RPS31) mRNA, complete	gb|DQ332862.1|SyntheticconstructSaccharomycescerevisiaecloneFLH114272.01X	1	328	3e-48	261/334(78%)	12/334(4%)
Transcript_857	1545	845	1192	NM_001092084.1	Xenopus laevis GABA(A) receptor-associated protein like 1 (gabarapl1),	gb|BC072921.1|XenopuslaevisMGC80393protein,mRNA(cDNAcloneMGC:80393IMAGE:5129997),	408	61	1e-50	274/352(78%)	8/352(2%)
Transcript_857	1545	845	1192	NM_001094598.1	Xenopus laevis GABA(A) receptor-associated protein like 1 (gabarapl1-b),	gb|BC082864.1|XenopuslaevishypotheticalLOC494762,mRNA(cDNAcloneMGC:82068	412	65	6e-49	272/351(77%)	6/351(2%)
Transcript_867	7401	4958	5723	XM_967723.2	PREDICTED: Tribolium castaneum similar to f14p3.9 protein (auxin	15072	10820	10055	3e-112	607/787(77%)	42/787(5%)
Transcript_867	7401	4978	5867	XM_003271727.1	PREDICTED: Nomascus leucogenys e3 ubiquitin-protein ligase UBR4-like	15891	11263	10374	1e-57	671/925(73%)	70/925(8%)
Transcript_874	4261	189	1583	XM_003257664.1	PREDICTED: Nomascus leucogenys Sec61 alpha 2 subunit (S. cerevisiae),	2529	140	1534	0	1105/1424(78%)	58/1424(4%)
Transcript_874	4261	189	1601	BC005458.1	Mus musculus Sec61, alpha subunit 2 (S. cerevisiae), mRNA (cDNA	2139	34	1446	0	1113/1439(77%)	52/1439(4%)
Transcript_874	4261	189	1601	NM_021305.3	Mus musculus Sec61, alpha subunit 2 (S. cerevisiae) (Sec61a2),	2369	91	1503	0	1112/1439(77%)	52/1439(4%)
Transcript_874	4261	189	1601	AK077701.1	Mus musculus 8 days embryo whole body cDNA, RIKEN full-length	2(S.cerevisiae),fullinsertsequence	91	1503	0	1112/1439(77%)	52/1439(4%)
Transcript_874	4261	189	1601	AF222748.1	AF222748 Mus musculus Sec61 alpha-2 mRNA, complete cds	1488	28	1440	0	1111/1439(77%)	52/1439(4%)
Transcript_874	4261	189	1601	AF145254.1	AF145254 Mus musculus Sec61 alpha isoform 2 mRNA, complete cds	1487	27	1439	0	1111/1439(77%)	52/1439(4%)
Transcript_874	4261	189	1601	AK160602.1	Mus musculus 10 days embryo whole body cDNA, RIKEN full-length	2(S.cerevisiae),fullinsertsequence	77	1487	0	1111/1439(77%)	54/1439(4%)
Transcript_874	4261	189	1430	XM_002602750.1	Branchiostoma floridae hypothetical protein, mRNA	1248	1	1242	0	983/1256(78%)	28/1256(2%)
Transcript_874	4261	328	1583	XM_003257667.1	PREDICTED: Nomascus leucogenys Sec61 alpha 2 subunit (S. cerevisiae),	2463	213	1468	0	992/1278(78%)	44/1278(3%)
Transcript_874	4261	195	1589	BC044351.1	Danio rerio Sec61 alpha like 1, mRNA (cDNA clone MGC:55256 IMAGE:3815921),	2605	114	1508	0	1089/1423(77%)	56/1423(4%)
Transcript_874	4261	195	1589	BC066715.1	Danio rerio Sec61 alpha like 1, mRNA (cDNA clone MGC:76848 IMAGE:6960771),	2580	72	1466	0	1088/1422(77%)	54/1422(4%)
Transcript_874	4261	195	1588	NM_153659.1	Danio rerio Sec61 alpha 1 subunit (S. cerevisiae) (sec61a1),	gb|AY029527.1|DaniorerioSec61alphaformAmRNA,completecds	132	1525	0	1087/1422(76%)	56/1422(4%)
Transcript_874	4261	189	1415	XM_003257666.1	PREDICTED: Nomascus leucogenys Sec61 alpha 2 subunit (S. cerevisiae),	2092	140	1366	0	970/1255(77%)	56/1255(4%)
Transcript_874	4261	189	1415	XM_003257665.1	PREDICTED: Nomascus leucogenys Sec61 alpha 2 subunit (S. cerevisiae),	2233	140	1366	0	970/1255(77%)	56/1255(4%)
Transcript_874	4261	330	1415	XM_003257668.1	PREDICTED: Nomascus leucogenys Sec61 alpha 2 subunit (S. cerevisiae),	2372	420	1505	3e-170	855/1107(77%)	42/1107(4%)
Transcript_874	4261	183	926	JX262194.1	Latrodectus hesperus clone 2602 putative Sec61 alpha subunit	928	172	916	3e-150	606/756(80%)	23/756(3%)
Transcript_874	4261	1212	1601	AK017615.1	Mus musculus 8 days embryo whole body cDNA, RIKEN full-length	2(S.cerevisiae),fullinsertsequence	898	1287	7e-72	319/398(80%)	16/398(4%)
Transcript_880	952	12	745	XM_623065.3	PREDICTED: Apis mellifera diacylglycerol kinase theta-like, transcript	8575	2257	1524	5e-152	596/742(80%)	16/742(2%)
Transcript_880	952	12	745	XM_003694614.1	PREDICTED: Apis florea diacylglycerol kinase theta-like (LOC100867934),	1623	1289	556	5e-147	593/742(80%)	16/742(2%)
Transcript_880	952	12	668	XM_001604875.2	PREDICTED: Nasonia vitripennis diacylglycerol kinase theta-like,	3116	932	276	3e-139	541/669(81%)	24/669(4%)
Transcript_880	952	12	668	XM_003425919.1	PREDICTED: Nasonia vitripennis diacylglycerol kinase theta-like,	4241	932	276	3e-139	541/669(81%)	24/669(4%)
Transcript_880	952	12	745	XM_003492163.1	PREDICTED: Bombus impatiens diacylglycerol kinase theta-like,	3678	1198	465	5e-132	588/746(79%)	24/746(3%)
Transcript_880	952	12	745	XM_003394951.1	PREDICTED: Bombus terrestris diacylglycerol kinase theta-like,	5050	1830	1097	1e-128	586/746(79%)	24/746(3%)
Transcript_880	952	12	745	XM_003394950.1	PREDICTED: Bombus terrestris diacylglycerol kinase theta-like,	4095	1218	485	1e-128	586/746(79%)	24/746(3%)
Transcript_880	952	12	697	XM_003492164.1	PREDICTED: Bombus impatiens diacylglycerol kinase theta-like,	3940	686	1	1e-118	548/698(79%)	24/698(3%)
Transcript_882	1348	1076	1348	DQ665924.1	Nyctotherus ovalis clone 2 beta-tubulin gene, partial cds	927	927	655	4e-139	273/273(100%)	0/273(0%)
Transcript_882	1348	967	1348	XM_001974777.1	Drosophila erecta GG20906 (Dere\GG20906), mRNA	1428	1426	1045	3e-131	344/385(89%)	6/385(2%)
Transcript_882	1348	967	1348	BT133200.1	Drosophila melanogaster FI19422 full insert cDNA	1693	1530	1149	1e-129	343/385(89%)	6/385(2%)
Transcript_882	1348	967	1348	BT125650.1	Drosophila melanogaster GH12877 full insert cDNA	1687	1530	1149	1e-129	343/385(89%)	6/385(2%)
Transcript_882	1348	967	1348	XM_002082197.1	Drosophila simulans GD25319 (Dsim\GD25319), mRNA	1344	1342	961	1e-129	343/385(89%)	6/385(2%)
Transcript_882	1348	967	1348	AE013599.4	Drosophila melanogaster chromosome 2R, complete sequence	21146708	15334967	15335348	1e-129	343/385(89%)	6/385(2%)
Transcript_882	1348	967	1348	NM_166357.1	Drosophila melanogaster beta-Tubulin at 56D (betaTub56D), transcript	1482	1339	958	1e-129	343/385(89%)	6/385(2%)
Transcript_882	1348	967	1348	NM_166356.1	Drosophila melanogaster beta-Tubulin at 56D (betaTub56D), transcript	1673	1530	1149	1e-129	343/385(89%)	6/385(2%)
Transcript_882	1348	967	1348	NM_166355.2	Drosophila melanogaster beta-Tubulin at 56D (betaTub56D), transcript	1515	1372	991	1e-129	343/385(89%)	6/385(2%)
Transcript_882	1348	967	1348	NM_079071.2	Drosophila melanogaster beta-Tubulin at 56D (betaTub56D), transcript	1613	1470	1089	1e-129	343/385(89%)	6/385(2%)
Transcript_882	1348	967	1348	AC099013.1	Drosophila melanogaster, chromosome 2R, region 56D-56E, BAC clone	173347	72586	72967	1e-129	343/385(89%)	6/385(2%)
Transcript_882	1348	967	1348	BT003242.1	Drosophila melanogaster LD43681 full insert cDNA	1632	1470	1089	1e-129	343/385(89%)	6/385(2%)
Transcript_882	1348	967	1348	AC004299.1	AC004299 Drosophila melanogaster DNA sequence (P1 DS07982 (D185)), complete	87585	63201	63582	1e-129	343/385(89%)	6/385(2%)
Transcript_882	1348	968	1348	FJ633349.1	Synthetic construct Drosophila melanogaster clone BO15123 encodes	1375	1357	977	5e-129	342/384(89%)	6/384(2%)
Transcript_882	1348	967	1348	XM_002091745.1	Drosophila yakuba betaTub56D (Dyak\betaTub56D), mRNA	1344	1342	961	6e-128	342/385(89%)	6/385(2%)
Transcript_882	1348	967	1348	XM_002034556.1	Drosophila sechellia GM19828 (Dsec\GM19828), mRNA	1344	1342	961	6e-128	342/385(89%)	6/385(2%)
Transcript_882	1348	967	1348	M20419.1	DROTUBB1A D.melanogaster beta-1 tubulin mRNA, complete cds	1344	1342	961	6e-128	342/385(89%)	6/385(2%)
Transcript_882	1348	967	1348	XM_309765.4	Anopheles gambiae str. PEST AGAP010929-PA (AgaP_AGAP010929) mRNA,	1568	1566	1185	1e-124	340/385(88%)	6/385(2%)
Transcript_882	1348	963	1348	BX060681.1	Single read from an extremity of a full-length cDNA clone made	cloneFK0AAC41AF07ofstrain6-9ofAnophelesgambiae(African	379	764	2e-123	343/390(88%)	8/390(2%)
Transcript_882	1348	954	1348	BX032960.1	Single read from an extremity of a full-length cDNA clone made	cloneFK0AAA49AG02ofstrain6-9ofAnophelesgambiae(African	386	780	8e-122	349/400(87%)	10/400(3%)
Transcript_882	1348	961	1348	AK402356.1	Papilio polytes mRNA for beta-tubulin, complete cds, sequence	2029	1428	1041	3e-121	344/393(88%)	10/393(3%)
Transcript_887	731	1	731	L40818.1	PELCP8K Periplaneta americana (clone C12) allergen (Cr-PI) mRNA, complete	2418	1275	548	0	724/731(99%)	3/731(0%)
Transcript_887	731	1	731	GU301884.1	Periplaneta americana major allergen Cr-PI mRNA, complete cds	2067	1274	544	0	696/732(95%)	2/732(0%)
Transcript_887	731	1	437	GU726839.1	Periplaneta americana Per a 3 allergen mRNA, complete cds	2058	1268	835	0	433/437(99%)	3/437(1%)
Transcript_887	731	558	731	GU726839.1	Periplaneta americana Per a 3 allergen mRNA, complete cds	2058	714	541	3e-79	171/174(98%)	0/174(0%)
Transcript_887	731	121	560	AF314963.1	Periplaneta americana clone 2 Cr-PI mRNA, partial sequence	446	440	1	0	435/443(98%)	6/443(1%)
Transcript_892	513	1	513	L40820.1	PELCP7K Periplaneta americana (clone C20) allergen (Cr-PI) mRNA, partial	2274	821	309	0	495/514(96%)	2/514(0%)
Transcript_892	513	3	340	L40819.1	PELCP5K Periplaneta americana allergen (Cr-PI) mRNA, partial cds	1774	338	1	1e-175	338/338(100%)	0/338(0%)
Transcript_892	513	1	107	L40821.1	PELCP4K Periplaneta americana (clone C28) allergen (Cr-PI) mRNA, partial	1577	107	1	3e-47	107/107(100%)	0/107(0%)
Transcript_893	522	1	522	L40820.1	PELCP7K Periplaneta americana (clone C20) allergen (Cr-PI) mRNA, partial	2274	821	300	0	518/522(99%)	0/522(0%)
Transcript_893	522	3	340	L40819.1	PELCP5K Periplaneta americana allergen (Cr-PI) mRNA, partial cds	1774	338	1	1e-145	321/339(95%)	2/339(1%)
Transcript_917	797	23	273	XM_002044478.1	Drosophila sechellia GM13230 (Dsec\GM13230), mRNA	3525	959	1209	1e-53	211/255(83%)	8/255(3%)
Transcript_917	797	23	291	NM_001103491.1	Drosophila melanogaster furrowed (fw), transcript variant B,	3938	790	1058	5e-47	220/274(80%)	10/274(4%)
Transcript_917	797	23	291	NM_078581.2	Drosophila melanogaster furrowed (fw), transcript variant A,	4694	1546	1814	5e-47	220/274(80%)	10/274(4%)
Transcript_917	797	23	291	BT003214.1	Drosophila melanogaster RE10878 full insert cDNA	4711	1547	1815	5e-47	220/274(80%)	10/274(4%)
Transcript_917	797	23	272	XM_001653477.1	Aedes aegypti furrowed partial mRNA	3060	914	1163	2e-46	206/254(81%)	8/254(3%)
Transcript_917	797	25	274	XM_309111.3	Anopheles gambiae str. PEST AGAP000929-PA (CTLSE1) mRNA, partial	3408	802	1051	8e-45	207/256(81%)	12/256(5%)
Transcript_924	1521	4	1203	XM_001999423.1	Drosophila mojavensis GI23057 (Dmoj\GI23057), mRNA	1353	1200	1	0	1016/1204(84%)	8/1204(1%)
Transcript_924	1521	4	1203	XM_002054608.1	Drosophila virilis GJ24568 (Dvir\GJ24568), mRNA	1353	1200	1	0	1013/1206(84%)	12/1206(1%)
Transcript_924	1521	4	1203	XM_001630104.1	Nematostella vectensis predicted protein (NEMVEDRAFT_v1g188665)	1539	1311	112	0	1019/1213(84%)	26/1213(2%)
Transcript_924	1521	4	1206	JQ069957.1	Helicoverpa armigera alpha-tubulin mRNA, complete cds	1443	1204	2	0	1006/1204(84%)	2/1204(0%)
Transcript_924	1521	4	1206	EU100018.1	Agrotis ipsilon alpha-tubulin mRNA, complete cds	1444	1204	2	0	1007/1205(84%)	4/1205(0%)
Transcript_924	1521	4	1206	EU100015.1	Xestia c-nigrum alpha-tubulin mRNA, complete cds	1443	1204	2	0	1009/1207(84%)	8/1207(1%)
Transcript_924	1521	4	1206	AK401073.1	Papilio xuthus mRNA for alpha-tubulin, complete cds, sequence	1505	1273	71	0	1009/1208(84%)	10/1208(1%)
Transcript_924	1521	4	1203	XM_002096607.1	Drosophila yakuba GE24934 (Dyak\GE24934), mRNA	1353	1200	1	0	1007/1205(84%)	10/1205(1%)
Transcript_924	1521	4	1203	XM_002096671.1	Drosophila yakuba alphaTub84B (Dyak\alphaTub84B), mRNA	1353	1200	1	0	1003/1204(83%)	8/1204(1%)
Transcript_924	1521	8	1136	DQ925204.1	Cryptocercus punctulatus alpha-tubulin (Atub) mRNA, partial cds	1460	1131	3	0	959/1137(84%)	16/1137(1%)
Transcript_924	1521	4	1203	XM_003639960.1	PREDICTED: Canis lupus familiaris tubulin alpha-1C chain-like	1566	1300	101	0	1009/1212(83%)	24/1212(2%)
Transcript_924	1521	4	1206	XM_001630080.1	Nematostella vectensis predicted protein (NEMVEDRAFT_v1g244590)	1894	1324	122	0	1013/1217(83%)	28/1217(2%)
Transcript_924	1521	4	1201	XM_846002.2	PREDICTED: Canis lupus familiaris tubulin, alpha 1b (TUBA1B),	1586	1238	41	0	1008/1211(83%)	26/1211(2%)
Transcript_924	1521	4	1203	XM_857378.2	PREDICTED: Canis lupus familiaris tubulin, alpha 1a, transcript	1668	1298	99	0	1006/1211(83%)	22/1211(2%)
Transcript_924	1521	4	1203	AK392448.1	Sus scrofa mRNA, clone: HTMT10074H08, expressed in hypothalamus	1730	1293	94	0	1001/1207(83%)	14/1207(1%)
Transcript_924	1521	4	1203	AK400102.1	Sus scrofa mRNA, clone: BFLT10011F09, expressed in brain (frontal	1677	1297	98	0	1001/1208(83%)	16/1208(1%)
Transcript_924	1521	4	1203	AK389611.1	Sus scrofa mRNA, clone: AMP010004G12, expressed in alveolar macrophage	1778	1386	187	0	1001/1208(83%)	16/1208(1%)
Transcript_924	1521	4	1203	AK391677.1	Sus scrofa mRNA, clone: HTMT10015B05, expressed in hypothalamus	1662	1293	94	0	1001/1208(83%)	16/1208(1%)
Transcript_924	1521	4	1203	XM_003481570.1	PREDICTED: Sus scrofa hypothetical protein LOC100125553, transcript	1908	1538	339	0	1001/1208(83%)	16/1208(1%)
Transcript_924	1521	4	1203	HQ008728.1	Spodoptera frugiperda alpha-tubulin mRNA, complete cds	1353	1200	1	0	995/1202(83%)	4/1202(0%)
Transcript_924	1521	4	1206	XM_001652094.1	Aedes aegypti tubulin alpha chain partial mRNA	1575	1320	118	0	1000/1208(83%)	10/1208(1%)
Transcript_950	1339	212	1337	JQ686949.1	Cryptocercus punctulatus heat shock protein 70 mRNA, complete	2370	2365	1240	0	933/1155(81%)	58/1155(5%)
Transcript_950	1339	588	1339	NM_001172757.1	Nasonia vitripennis heat shock cognate 70 (HSC70), mRNA	2240	2017	1275	4e-164	621/764(81%)	33/764(4%)
Transcript_950	1339	606	1333	NG_005622.3	Mus musculus predicted gene 15459 (Gm15459) pseudogene on chromosome	2307	2077	1362	2e-148	602/746(81%)	48/746(6%)
Transcript_950	1339	606	1333	NM_001097769.1	Xenopus laevis heat shock 70kDa protein 1B (hspa1b), mRNA	cloneMGC:160706IMAGE:7200739),completecds	1975	1260	2e-148	601/745(81%)	46/745(6%)
Transcript_950	1339	606	1333	BC106169.1	Mus musculus heat shock protein 8, mRNA (cDNA clone IMAGE:4237567),	1804	1655	940	2e-148	601/745(81%)	46/745(6%)
Transcript_950	1339	606	1333	BC106193.1	Mus musculus heat shock protein 8, mRNA (cDNA clone MGC:118485	2129	1959	1244	2e-148	601/745(81%)	46/745(6%)
Transcript_950	1339	606	1333	BC085486.1	Mus musculus heat shock protein 8, mRNA (cDNA clone MGC:102008	2129	1963	1248	2e-148	601/745(81%)	46/745(6%)
Transcript_950	1339	606	1333	AC129187.4	Mus musculus BAC clone RP23-427D4 from chromosome 5, complete	198245	181379	180664	2e-148	602/746(81%)	48/746(6%)
Transcript_950	1339	606	1333	AK098074.1	Mus musculus cDNA fis, clone TRACH2001651,highly similar to HEAT	2104	1974	1259	2e-148	601/745(81%)	46/745(6%)
Transcript_950	1339	606	1333	AK145416.1	Mus musculus morula whole body morula cDNA, RIKEN full-length	8,fullinsertsequence	1897	1182	2e-148	601/745(81%)	46/745(6%)
Transcript_950	1339	606	1333	AK151065.1	Mus musculus bone marrow macrophage cDNA, RIKEN full-length enriched	8,fullinsertsequence	1975	1260	2e-148	601/745(81%)	46/745(6%)
Transcript_950	1339	606	1333	AK150958.1	Mus musculus bone marrow macrophage cDNA, RIKEN full-length enriched	8,fullinsertsequence	1972	1257	2e-148	601/745(81%)	46/745(6%)
Transcript_950	1339	606	1333	AK135281.1	Mus musculus 12 days embryo male wolffian duct includes surrounding	product:heatshockprotein8,fullinsertsequence	1146	431	2e-148	601/745(81%)	46/745(6%)
Transcript_950	1339	606	1333	AK151997.1	Mus musculus bone marrow macrophage cDNA, RIKEN full-length enriched	8,fullinsertsequence	1975	1260	2e-148	601/745(81%)	46/745(6%)
Transcript_950	1339	606	1333	AK151948.1	Mus musculus bone marrow macrophage cDNA, RIKEN full-length enriched	8,fullinsertsequence	1978	1263	2e-148	601/745(81%)	46/745(6%)
Transcript_950	1339	606	1333	AK153032.1	Mus musculus bone marrow macrophage cDNA, RIKEN full-length enriched	8,fullinsertsequence	1977	1262	2e-148	601/745(81%)	46/745(6%)
Transcript_950	1339	606	1333	AK168934.1	Mus musculus 17 days pregnant adult female amnion cDNA, RIKEN	shockprotein8,fullinsertsequence	1978	1263	2e-148	601/745(81%)	46/745(6%)
Transcript_950	1339	606	1333	AK168887.1	Mus musculus 16 days embryo kidney cDNA, RIKEN full-length enriched	8,fullinsertsequence	1977	1262	2e-148	601/745(81%)	46/745(6%)
Transcript_950	1339	606	1333	AK152598.1	Mus musculus bone marrow macrophage cDNA, RIKEN full-length enriched	8,fullinsertsequence	1975	1260	2e-148	601/745(81%)	46/745(6%)
Transcript_950	1339	606	1333	AK152803.1	Mus musculus bone marrow macrophage cDNA, RIKEN full-length enriched	8,fullinsertsequence	1981	1266	2e-148	601/745(81%)	46/745(6%)
Transcript_950	1339	606	1333	AK152768.1	Mus musculus bone marrow macrophage cDNA, RIKEN full-length enriched	8,fullinsertsequence	1978	1263	2e-148	601/745(81%)	46/745(6%)
Transcript_955	1696	1001	1466	AK282364.1	Gryllus bimaculatus mRNA, GBcontig29225	1306	837	1304	2e-108	395/478(83%)	22/478(5%)
Transcript_959	2958	1061	1386	XM_001962075.1	Drosophila ananassae GF15305 (Dana\GF15305), mRNA	2244	1171	1493	5e-57	266/332(80%)	15/332(5%)
Transcript_972	852	7	627	XM_003488635.1	PREDICTED: Bombus impatiens 60S ribosomal protein L10-like (LOC100742548),	819	55	675	6e-106	501/637(79%)	32/637(5%)
Transcript_972	852	25	653	NM_001136122.1	Acyrthosiphon pisum ribosomal protein L10 (Rpl10), mRNA	866	113	741	2e-100	504/646(78%)	34/646(5%)
Transcript_972	852	25	552	AK339790.1	Acyrthosiphon pisum ACYPI007451 mRNA, clone: 164I1, complete	3'-EST:EX653344)	60	587	3e-99	429/538(80%)	20/538(4%)
Transcript_972	852	7	540	EU360768.1	Polyrhachis vicina QM protein mRNA, complete cds	827	92	625	1e-97	432/544(79%)	20/544(4%)
Transcript_972	852	7	536	XM_002595731.1	Branchiostoma floridae hypothetical protein, mRNA	879	160	689	1e-73	416/541(77%)	22/541(4%)
Transcript_972	852	40	536	AY130414.1	Branchiostoma lanceolatum ribosomal protein L10 mRNA, partial	581	2	498	5e-72	390/505(77%)	16/505(3%)
Transcript_972	852	31	532	XM_002716767.1	PREDICTED: Oryctolagus cuniculus ribosomal protein 10-like (LOC100348336),	722	49	550	9e-60	390/514(76%)	24/514(5%)
Transcript_972	852	31	532	NM_001171374.1	Oryctolagus cuniculus ribosomal protein L10 (RPL10), mRNA	645	25	526	4e-58	390/515(76%)	26/515(5%)
Transcript_972	852	31	532	XM_002720598.1	PREDICTED: Oryctolagus cuniculus ribosomal protein 10-like (LOC100340442),	699	25	529	1e-53	389/517(75%)	27/517(5%)
Transcript_972	852	35	532	XM_003774655.1	PREDICTED: Sarcophilus harrisii ribosomal protein L10 (RPL10),	979	302	799	7e-51	382/510(75%)	24/510(5%)
Transcript_974	12979	10187	11097	XM_001867443.1	Culex quinquefasciatus brain tumor protein, mRNA	2697	2697	1789	0	795/922(86%)	24/922(3%)
Transcript_974	12979	10193	11098	XM_003424201.1	PREDICTED: Nasonia vitripennis B-box type zinc finger protein	4780	3053	2144	0	792/919(86%)	22/919(2%)
Transcript_974	12979	10208	11049	FJ821025.1	Drosophila miranda strain MSH22 chromosome 4 clone BAC1, complete	196729	146129	145288	0	744/853(87%)	22/853(3%)
Transcript_974	12979	10208	11049	XM_002023096.1	Drosophila persimilis GL21191 (Dper\GL21191), mRNA	3189	3168	2327	0	743/852(87%)	20/852(2%)
Transcript_974	12979	10208	11049	XM_001356248.2	Drosophila pseudoobscura pseudoobscura GA10519 (Dpse\GA10519),	3192	3171	2330	0	742/852(87%)	20/852(2%)
Transcript_974	12979	10214	11193	XM_003243933.1	PREDICTED: Acyrthosiphon pisum hypothetical protein LOC100571737	2884	240	1213	0	835/998(84%)	42/998(4%)
Transcript_974	12979	10214	11193	XM_003243932.1	PREDICTED: Acyrthosiphon pisum b-box type zinc finger protein	5017	3322	2349	0	835/998(84%)	42/998(4%)
Transcript_974	12979	10209	11090	XM_002039048.1	Drosophila sechellia GM17330 (Dsec\GM17330), mRNA	3105	3083	2202	0	757/892(85%)	20/892(2%)
Transcript_974	12979	10209	11090	DQ138868.1	Drosophila simulans strain Ky-b CG10719 gene, partial cds	3075	3074	2193	0	756/892(85%)	20/892(2%)
Transcript_974	12979	10209	11090	XM_002079862.1	Drosophila simulans GD24189 (Dsim\GD24189), mRNA	1137	1115	234	0	754/891(85%)	18/891(2%)
Transcript_974	12979	10209	11090	DQ138867.1	Drosophila simulans strain Ky-a CG10719 gene, partial cds	3075	3074	2193	0	755/892(85%)	20/892(2%)
Transcript_974	12979	10208	11049	XM_002002129.1	Drosophila mojavensis GI13993 (Dmoj\GI13993), mRNA	3165	3144	2303	0	723/853(85%)	22/853(3%)
Transcript_974	12979	10209	11082	XM_001974247.1	Drosophila erecta GG21163 (Dere\GG21163), mRNA	3411	3389	2516	0	743/884(84%)	20/884(2%)
Transcript_974	12979	10224	11082	DQ138871.1	Drosophila erecta voucher stock #14021-0224.0 CG10719 gene, partial	3087	3071	2213	0	731/869(84%)	20/869(2%)
Transcript_974	12979	10187	11026	XM_319208.5	Anopheles gambiae str. PEST AGAP010054-PA (AgaP_AGAP010054) mRNA,	2494	2494	1655	0	714/846(84%)	12/846(1%)
Transcript_974	12979	10209	11082	XM_002090639.1	Drosophila yakuba GE13236 (Dyak\GE13236), mRNA	3108	3086	2213	0	737/885(83%)	22/885(2%)
Transcript_974	12979	10209	11082	DQ138870.1	Drosophila yakuba strain T33 CG10719 gene, partial cds	3066	3065	2192	0	736/885(83%)	22/885(2%)
Transcript_974	12979	10209	11082	DQ138869.1	Drosophila yakuba strain Tai18 CG10719 gene, partial cds	3066	3065	2192	0	736/885(83%)	22/885(2%)
Transcript_974	12979	10209	11082	XM_001961865.1	Drosophila ananassae GF14706 (Dana\GF14706), mRNA	3141	3119	2246	0	727/883(82%)	18/883(2%)
Transcript_974	12979	10208	11032	XM_002411414.1	Ixodes scapularis xnf7, putative, mRNA	2103	2103	1279	0	696/838(83%)	26/838(3%)
Transcript_975	2760	453	1171	XM_003701407.1	PREDICTED: Megachile rotundata ubiquitin-conjugating enzyme E2	1066	231	946	4e-132	577/729(79%)	23/729(3%)
Transcript_975	2760	511	1086	XM_001653422.1	Aedes aegypti ubiquitin-conjugating enzyme E2r partial mRNA	1209	408	989	1e-78	456/594(77%)	30/594(5%)
Transcript_976	8624	25	1525	FJ222591.1	Periplaneta americana Notch protein (Notch) mRNA, partial cds	1503	1	1501	0	1500/1501(99%)	0/1501(0%)
Transcript_985	2127	111	1109	JN411914.1	Periplaneta americana glyceraldehyde-3-phosphate dehydrogenase	999	1	999	0	995/999(99%)	0/999(0%)
Transcript_985	2127	96	1218	JQ686947.1	Cryptocercus punctulatus glyceraldehyde-3-phosphate dehydrogenase	1340	68	1195	0	972/1138(85%)	25/1138(2%)
Transcript_985	2127	134	628	AB511854.1	Hodotermopsis sjoestedti GAPDH mRNA for glyceraldehyde 3-phosphate	509	12	504	5e-145	430/500(86%)	12/500(2%)
Transcript_985	2127	381	1090	JX004634.1	Heliconius melpomene amandus voucher 2227 glyceraldehyde-3-phosphate	716	7	716	1e-136	573/720(80%)	20/720(3%)
Transcript_985	2127	381	1090	JX004608.1	Heliconius melpomene malleti voucher 1289 glyceraldehyde-3-phosphate	716	7	716	1e-136	574/721(80%)	22/721(3%)
Transcript_985	2127	381	1090	JX004633.1	Heliconius melpomene amandus voucher 2227 glyceraldehyde-3-phosphate	716	7	716	6e-135	572/720(79%)	20/720(3%)
Transcript_985	2127	381	991	JX004632.1	Heliconius melpomene amandus voucher 2222 glyceraldehyde-3-phosphate	716	7	617	6e-135	504/619(81%)	16/619(3%)
Transcript_985	2127	381	991	JX004613.1	Heliconius melpomene plesseni voucher 9156 glyceraldehyde-3-phosphate	716	7	617	6e-135	504/619(81%)	16/619(3%)
Transcript_985	2127	381	991	JX004635.1	Heliconius melpomene amandus voucher 2228 glyceraldehyde-3-phosphate	716	7	617	3e-133	503/619(81%)	16/619(3%)
Transcript_985	2127	381	991	JX004631.1	Heliconius melpomene amandus voucher 2222 glyceraldehyde-3-phosphate	716	7	617	3e-133	503/619(81%)	16/619(3%)
Transcript_985	2127	381	991	JX004630.1	Heliconius melpomene amandus voucher 2221 glyceraldehyde-3-phosphate	716	7	617	3e-133	503/619(81%)	16/619(3%)
Transcript_985	2127	381	991	JX004629.1	Heliconius melpomene amandus voucher 2221 glyceraldehyde-3-phosphate	716	7	617	3e-133	503/619(81%)	16/619(3%)
Transcript_985	2127	381	991	JX004617.1	Heliconius melpomene plesseni voucher 9228 glyceraldehyde-3-phosphate	716	7	617	3e-133	503/619(81%)	16/619(3%)
Transcript_985	2127	381	991	JX004615.1	Heliconius melpomene plesseni voucher 9194 glyceraldehyde-3-phosphate	716	7	617	3e-133	503/619(81%)	16/619(3%)
Transcript_985	2127	381	991	JX004607.1	Heliconius melpomene malleti voucher 1289 glyceraldehyde-3-phosphate	716	7	617	3e-133	503/619(81%)	16/619(3%)
Transcript_985	2127	386	1063	GQ357465.1	Apexacuta astoreth voucher CP09-78 glyceraldehyde-3-phosphate	691	1	678	3e-132	551/690(80%)	24/690(3%)
Transcript_985	2127	386	1057	GQ357385.1	Chonala miyatai voucher NW142-16 glyceraldehyde-3-phosphate dehydrogenase	691	1	672	3e-132	544/681(80%)	18/681(3%)
Transcript_985	2127	381	991	JX004616.1	Heliconius melpomene plesseni voucher 9194 glyceraldehyde-3-phosphate	716	7	617	1e-131	502/619(81%)	16/619(3%)
Transcript_985	2127	386	991	GQ864967.1	Euptoieta claudia voucher NW94-15 glyceraldhyde-3-phosphate dehydrogenase	691	1	606	4e-131	505/621(81%)	30/621(5%)
Transcript_985	2127	381	991	JX004626.1	Heliconius melpomene thelxiopeia voucher 13475 glyceraldehyde-3-phosphate	716	7	617	6e-130	501/619(81%)	16/619(3%)
Transcript_985	2127	381	991	JX004628.1	Heliconius melpomene thelxiopeia voucher 13566 glyceraldehyde-3-phosphate	716	7	617	6e-130	501/619(81%)	16/619(3%)
Transcript_986	1503	209	1449	XM_001845845.1	Culex quinquefasciatus threonyl-tRNA synthetase, mRNA	2313	2009	769	8e-122	947/1280(74%)	78/1280(6%)
Transcript_986	1503	209	1499	XM_001603130.2	PREDICTED: Nasonia vitripennis threonyl-tRNA synthetase, cytoplasmic-like	2505	2103	813	3e-86	968/1339(72%)	96/1339(7%)
Transcript_988	2484	1938	2443	FM875794.1	Blattella germanica mRNA for squid, variant G (sqd gene)	1470	265	770	3e-128	426/510(84%)	8/510(2%)
Transcript_988	2484	1938	2443	FM875793.1	Blattella germanica mRNA for squid, variant F (sqd gene)	1539	265	770	3e-128	426/510(84%)	8/510(2%)
Transcript_988	2484	1938	2443	FM875792.1	Blattella germanica mRNA for squid, variant E (sqd gene)	1611	265	770	3e-128	426/510(84%)	8/510(2%)
Transcript_988	2484	1938	2443	FM875791.1	Blattella germanica mRNA for squid, variant D (sqd gene)	1582	265	770	3e-128	426/510(84%)	8/510(2%)
Transcript_988	2484	1938	2443	FM875790.1	Blattella germanica mRNA for squid, variant C (sqd gene)	1654	265	770	3e-128	426/510(84%)	8/510(2%)
Transcript_988	2484	1938	2443	FM875789.1	Blattella germanica mRNA for squid, variant B (sqd gene)	1648	265	770	3e-128	426/510(84%)	8/510(2%)
Transcript_988	2484	1938	2443	FM875788.1	Blattella germanica mRNA for squid, variant A (sqd gene)	1723	265	770	3e-128	426/510(84%)	8/510(2%)
Transcript_1011	2651	911	1231	AB557980.2	Gryllus bimaculatus foxo mRNA for forkhead box protein O, partial	330	10	330	4e-97	283/324(87%)	6/324(2%)
Transcript_1011	2651	911	1425	XM_001607608.2	PREDICTED: Nasonia vitripennis forkhead box protein O-like (LOC100123890),	2210	598	1112	3e-78	416/533(78%)	36/533(7%)
Transcript_1011	2651	908	1254	XM_002433387.1	Ixodes scapularis zinc finger protein, putative, mRNA	1959	1198	1544	3e-78	294/355(83%)	16/355(5%)
Transcript_1011	2651	998	1269	XM_002001387.1	Drosophila mojavensis GI21984 (Dmoj\GI21984), mRNA	1692	346	617	2e-56	229/278(82%)	12/278(4%)
Transcript_1039	673	171	673	AF106961.1	Periplaneta americana tropomyosin mRNA, complete cds	1325	12	514	0	501/503(99%)	0/503(0%)
Transcript_1039	673	229	673	FJ976895.1	Periplaneta americana tropomyosin mRNA, complete cds	855	1	445	0	439/445(99%)	0/445(0%)
Transcript_1039	673	229	673	Y14854.1	Periplaneta americana mRNA for tropomyosin	855	1	445	0	439/445(99%)	0/445(0%)
Transcript_1039	673	229	673	AF454866.1	Periplaneta fuliginosa tropomyosin mRNA, complete cds	857	1	445	0	436/445(98%)	0/445(0%)
Transcript_1039	673	229	673	AF260897.1	Blattella germanica tropomyosin mRNA, complete cds	1115	1	445	1e-171	407/445(91%)	0/445(0%)
Transcript_1039	673	212	673	AM947066.1	Lethocerus indicus mRNA for Tropomyosin 1 isoform B (tm1 gene)	1351	63	522	8e-104	384/468(82%)	14/468(3%)
Transcript_1039	673	212	673	AM947065.1	Lethocerus indicus mRNA for Tropomyosin 1 isoform A (tm1 gene)	1122	63	522	8e-104	384/468(82%)	14/468(3%)
Transcript_1039	673	229	673	XM_001864204.1	Culex quinquefasciatus tropomyosin invertebrate, mRNA	1645	143	587	3e-103	377/456(83%)	22/456(5%)
Transcript_1039	673	197	673	NM_001159873.1	Nasonia vitripennis tropomyosin 1 (Tm1), transcript variant 3,	1579	103	576	6e-100	397/488(81%)	25/488(5%)
Transcript_1039	673	197	673	NM_001159872.1	Nasonia vitripennis tropomyosin 1 (Tm1), transcript variant 2,	1581	105	578	6e-100	397/488(81%)	25/488(5%)
Transcript_1039	673	229	673	XM_003435893.1	Anopheles gambiae str. PEST AGAP001797-PJ (AgaP_AGAP001797) mRNA,	2031	124	568	3e-98	374/456(82%)	22/456(5%)
Transcript_1039	673	229	673	XM_003435892.1	Anopheles gambiae str. PEST AGAP001797-PH (AgaP_AGAP001797) mRNA,	2248	341	785	3e-98	374/456(82%)	22/456(5%)
Transcript_1039	673	229	673	XM_003435891.1	Anopheles gambiae str. PEST AGAP001797-PG (AgaP_AGAP001797) mRNA,	1411	224	668	3e-98	374/456(82%)	22/456(5%)
Transcript_1039	673	229	673	XM_003435890.1	Anopheles gambiae str. PEST AGAP001797-PE (AgaP_AGAP001797) mRNA,	1387	200	644	3e-98	374/456(82%)	22/456(5%)
Transcript_1039	673	197	593	NM_001159874.1	Nasonia vitripennis tropomyosin 1 (Tm1), transcript variant 1,	2664	90	483	8e-94	337/405(83%)	19/405(5%)
Transcript_1039	673	229	673	XM_001655906.1	Aedes aegypti tropomyosin invertebrate partial mRNA	747	137	581	3e-93	373/458(81%)	26/458(6%)
Transcript_1039	673	229	673	XM_001655904.1	Aedes aegypti tropomyosin invertebrate partial mRNA	1736	137	581	3e-93	373/458(81%)	26/458(6%)
Transcript_1039	673	229	673	XM_001655903.1	Aedes aegypti tropomyosin invertebrate partial mRNA	1694	137	581	3e-93	373/458(81%)	26/458(6%)
Transcript_1039	673	213	673	NM_001110312.1	Bombyx mori tropomyosin (LOC100101174), transcript variant 1,	gb|DQ443352.1|Bombyxmoritropomyosinisoform1mRNA,completecds	64	524	4e-92	381/472(81%)	22/472(5%)
Transcript_1039	673	213	673	DQ443311.1	Bombyx mori tropomyosin isoform 6 mRNA, complete cds	1185	57	517	4e-92	381/472(81%)	22/472(5%)
Transcript_1039	673	229	673	FJ013045.1	Bombyx mori actotropomyosin mRNA, complete cds	858	1	445	1e-91	370/456(81%)	22/456(5%)
Transcript_1063	2880	17	2880	XM_003484999.1	PREDICTED: Bombus impatiens ubiquitin carboxyl-terminal hydrolase	7564	3746	886	0	2253/2957(76%)	189/2957(6%)
Transcript_1063	2880	17	2880	XM_003398829.1	PREDICTED: Bombus terrestris ubiquitin carboxyl-terminal hydrolase	5050	3398	538	0	2253/2961(76%)	197/2961(7%)
Transcript_1067	875	1	551	AY116670.1	Periplaneta americana actin mRNA, partial cds	598	551	1	0	549/551(99%)	0/551(0%)
Transcript_1067	875	2	813	AB626808.1	Gryllus bimaculatus Act mRNA for actin, complete cds	1162	823	12	0	712/814(87%)	4/814(0%)
Transcript_1067	875	2	813	AK255007.1	Gryllus bimaculatus mRNA, GBcontig01868	1430	607	1418	0	712/814(87%)	4/814(0%)
Transcript_1067	875	2	712	EU514491.1	Blattella germanica beta-actin mRNA, partial cds	813	711	1	0	624/714(87%)	6/714(1%)
Transcript_1067	875	2	786	AF076190.1	AF076190 Trichosurus vulpecula beta-actin mRNA, complete cds	1895	901	117	0	668/794(84%)	18/794(2%)
Transcript_1067	875	1	802	AY725778.1	Oncometopia nigricans putative muscle actin mRNA, complete cds	1131	802	1	0	672/805(83%)	6/805(1%)
Transcript_1067	875	1	802	AY588061.1	Homalodisca coagulata putative muscle actin mRNA, complete cds	1131	802	1	0	671/806(83%)	8/806(1%)
Transcript_1067	875	1	802	EU179848.1	Nilaparvata lugens actin 1 variant 2 mRNA, complete cds	1412	802	1	0	671/807(83%)	10/807(1%)
Transcript_1067	875	1	802	EU179847.1	Nilaparvata lugens actin 1 variant 1 mRNA, complete cds	1525	802	1	0	671/807(83%)	10/807(1%)
Transcript_1067	875	1	802	EU179846.1	Nilaparvata lugens actin 1 mRNA, complete cds	1579	802	1	0	671/807(83%)	10/807(1%)
Transcript_1067	875	1	784	EF554925.1	Hemibarbus mylodon beta-actin 2 mRNA, complete cds	1679	838	55	0	661/792(83%)	16/792(2%)
Transcript_1067	875	1	781	AB200265.1	Misgurnus anguillicaudatus mRNA for beta-actin, complete cds	1710	872	92	0	660/790(84%)	18/790(2%)
Transcript_1067	875	2	786	XM_001362951.2	PREDICTED: Monodelphis domestica actin, cytoplasmic 1-like, transcript	1128	798	14	0	662/794(83%)	18/794(2%)
Transcript_1067	875	2	786	XM_001363445.2	PREDICTED: Monodelphis domestica actin, cytoplasmic 1-like (LOC100011351),	1882	903	119	0	662/794(83%)	18/794(2%)
Transcript_1067	875	1	781	JN717152.1	Paramisgurnus dabryanus beta-actin mRNA, complete cds	1710	872	92	0	658/789(83%)	16/789(2%)
Transcript_1067	875	1	784	DQ656598.1	Spinibarbus denticulatus beta-actin mRNA, complete cds	1145	803	20	0	660/792(83%)	16/792(2%)
Transcript_1067	875	2	786	XM_003340272.1	PREDICTED: Monodelphis domestica actin, cytoplasmic 1-like (LOC100024060),	1230	900	116	0	661/794(83%)	18/794(2%)
Transcript_1067	875	1	802	AK283429.1	Gryllus bimaculatus mRNA, GBcontig30290	915	870	69	0	664/803(83%)	2/803(0%)
Transcript_1067	875	2	793	AF076191.1	AF076191 Trichosurus vulpecula gamma-actin mRNA, complete cds	2061	920	129	0	663/799(83%)	14/799(2%)
Transcript_1067	875	2	786	DQ058212.1	Phascolarctos cinereus beta-actin mRNA, complete cds	1128	798	14	0	660/794(83%)	18/794(2%)
Transcript_1067	875	1	802	XM_001987560.1	Drosophila grimshawi GH22007 (Dgri\GH22007), mRNA	1131	802	1	0	664/805(82%)	6/805(1%)
Transcript_1073	1086	1	1086	AY838803.1	Periplaneta americana Parcxpwnx02 mRNA, complete cds	1574	1506	421	0	1073/1087(99%)	2/1087(0%)
Transcript_1134	2382	1	2355	JQ771526.1	Tetraopes tetrophthalmus Na+,K+ ATPase alpha-subunit 1 mRNA,	4226	2584	230	0	1916/2402(80%)	94/2402(4%)
Transcript_1134	2382	1	2355	JQ771510.1	Lophocampa caryae Na+,K+ ATPase alpha-subunit 1 mRNA, complete	3623	2524	170	0	1903/2396(79%)	82/2396(3%)
Transcript_1134	2382	1	2355	JQ771499.1	Leptocoris trivittatus Na+,K+ ATPase alpha-subunit 1 mRNA, complete	3465	2590	236	0	1907/2400(79%)	90/2400(4%)
Transcript_1134	2382	1	2355	JQ771518.1	Oncopeltus fasciatus Na+,K+ ATPase alpha-subunit 1C mRNA, partial	3363	2361	7	0	1905/2401(79%)	92/2401(4%)
Transcript_1134	2382	1	2354	JQ771514.1	Lygaeus kalmii Na+,K+ ATPase alpha-subunit 1B mRNA, complete	3289	2450	97	0	1908/2410(79%)	112/2410(5%)
Transcript_1134	2382	1	2357	JQ771506.1	Danaus gilippus Na+,K+ ATPase alpha-subunit 1 mRNA, complete	4069	2623	267	0	1885/2405(78%)	96/2405(4%)
Transcript_1134	2382	1	2355	JQ771504.1	Cycnia tenera Na+,K+ ATPase alpha-subunit 1 mRNA, complete cds	3821	2671	317	0	1887/2407(78%)	104/2407(4%)
Transcript_1134	2382	12	2139	HE956747.1	Liriomyza asclepiadis partial mRNA for Na+/K+ ATPase alpha subunit	2134	2134	7	0	1727/2174(79%)	92/2174(4%)
Transcript_1134	2382	1	2187	HE956756.1	Danaus gilippus partial mRNA for Na+/K+ ATPase alpha subunit	2202	2190	4	0	1761/2231(79%)	88/2231(4%)
Transcript_1134	2382	1	2355	XM_002102615.1	Drosophila simulans GD19388 (Dsim\GD19388), mRNA	3279	2502	148	0	1872/2400(78%)	90/2400(4%)
Transcript_1134	2382	1	2355	XM_001979324.1	Drosophila erecta GG24266 (Dere\GG24266), mRNA	3126	2502	148	0	1868/2400(78%)	90/2400(4%)
Transcript_1134	2382	1	2355	XM_002096454.1	Drosophila yakuba GE25699 (Dyak\GE25699), mRNA	3102	2478	124	0	1863/2397(78%)	84/2397(4%)
Transcript_1134	2382	1	2343	JQ771513.1	Lygaeus kalmii Na+,K+ ATPase alpha-subunit 1A mRNA, complete	3255	2531	188	0	1864/2402(78%)	117/2402(5%)
Transcript_1134	2382	1	2232	EF672699.1	Penaeus monodon sodium/potassium-transporting ATPase subunit	3884	2713	482	0	1782/2291(78%)	118/2291(5%)
Transcript_1134	2382	1	2228	JN561324.1	Litopenaeus stylirostris Na+/K+-ATPase alpha subunit mRNA, complete	3092	2468	241	0	1780/2288(78%)	120/2288(5%)
Transcript_1134	2382	13	2154	HE956738.1	Largus sp. SD-2012 partial mRNA for Na+/K+ ATPase alpha subunit	2158	2158	17	0	1705/2187(78%)	90/2187(4%)
Transcript_1134	2382	76	2163	HE956754.1	Lerina incarnata partial mRNA for Na+/K+ ATPase alpha subunit	2127	2089	1	0	1665/2135(78%)	93/2135(4%)
Transcript_1134	2382	1	2234	HQ681194.1	Hemigrapsus sanguineus isolate CP01 Na+/K+-ATPase alpha subunit-like	3134	2551	318	0	1763/2288(77%)	108/2288(5%)
Transcript_1134	2382	218	2373	XM_001847362.1	Culex quinquefasciatus sodium/potassium-transporting ATPase alpha	2208	2165	10	0	1679/2190(77%)	68/2190(3%)
Transcript_1134	2382	1	1820	AJ389885.1	Artemia franciscana partial mRNA for Na,K-ATPase alpha-1 subunit,	2990	1858	39	0	1437/1873(77%)	106/1873(6%)
Transcript_1134	2382	13	1272	AY303376.1	Acrosternum hilare sodium/potassium ATPase alpha subunit mRNA,	1260	1260	1	0	1026/1287(80%)	54/1287(4%)
Transcript_1144	2878	231	2671	XM_003707589.1	PREDICTED: Megachile rotundata glycogen phosphorylase-like (LOC100883864),	4721	4373	1933	0	1869/2526(74%)	170/2526(7%)
Transcript_1149	503	279	449	AY622329.1	Periplaneta americana Rieske Fe-S protein (UQCRFS1) mRNA, partial	478	308	478	4e-81	170/171(99%)	0/171(0%)
Transcript_1183	1563	359	1209	JQ742789.1	Stenamma debile voucher UCDC ANTC4184 CASENT0171181 topoisomerase	880	876	26	1e-66	642/878(73%)	54/878(6%)
Transcript_1193	2074	607	1875	XM_002602871.1	Branchiostoma floridae hypothetical protein, mRNA	5543	4607	3339	2e-125	965/1305(74%)	72/1305(6%)
Transcript_1204	831	275	799	JQ754173.1	Periplaneta americana i-type lysozyme mRNA, complete cds	525	525	1	0	525/525(100%)	0/525(0%)
Transcript_1210	1836	1243	1832	AB534912.1	Hodotermopsis sjoestedti HsjCib mRNA for HsjCib isoform4, complete	1131	1081	489	6e-169	523/611(86%)	39/611(6%)
Transcript_1210	1836	1243	1832	AB534913.1	Hodotermopsis sjoestedti HsjCib mRNA for Hsjcib isoform5, complete	1017	967	375	6e-169	523/611(86%)	39/611(6%)
Transcript_1210	1836	1243	1825	AB534909.1	Hodotermopsis sjoestedti HsjCib mRNA for HsjCib isoform1, complete	1245	1195	610	1e-156	512/605(85%)	41/605(7%)
Transcript_1210	1836	1243	1825	AB534910.1	Hodotermopsis sjoestedti HsjCib mRNA for HsjCib isoform2, complete	1131	1081	496	1e-156	512/605(85%)	41/605(7%)
Transcript_1210	1836	1243	1825	AB534911.1	Hodotermopsis sjoestedti HsjCib mRNA for HsjCib isoform3, complete	1131	1081	496	1e-156	512/605(85%)	41/605(7%)
Transcript_1217	1736	632	1704	AK383661.1	Bombyx mori mRNA, clone: MFB-16D04	2693	2072	1000	0	867/1094(79%)	42/1094(4%)
Transcript_1217	1736	631	1716	AK401208.1	Papilio xuthus mRNA for heat shock protein cognate 3, complete	2683	2039	954	1e-135	835/1108(75%)	44/1108(4%)
Transcript_1217	1736	794	1716	AB201748.1	Pocillopora damicornis mRNA for heat shock protein 70, complete	2538	1873	951	1e-101	721/960(75%)	74/960(8%)
Transcript_1217	1736	1455	1716	AK284027.1	Gryllus bimaculatus mRNA, GBcontig30888	587	1	262	4e-51	218/267(82%)	10/267(4%)
Transcript_1258	1206	150	1180	XM_003697418.1	PREDICTED: Apis florea probable ATP-dependent RNA helicase DDX17-like	2026	405	1435	3e-95	790/1069(74%)	76/1069(7%)
Transcript_1258	1206	209	1180	XM_001122489.2	PREDICTED: Apis mellifera probable ATP-dependent RNA helicase	2573	482	1453	4e-94	745/1005(74%)	66/1005(7%)
Transcript_1258	1206	312	1184	XM_003783204.1	PREDICTED: Otolemur garnettii DEAD (Asp-Glu-Ala-Asp) box helicase	2652	722	1594	2e-62	664/910(73%)	74/910(8%)
Transcript_1297	1249	4	849	AK253886.1	Gryllus bimaculatus mRNA, GBcontig00747	1252	977	131	4e-84	656/880(75%)	67/880(8%)
Transcript_1298	1817	264	1593	XM_002738129.1	PREDICTED: Saccoglossus kowalevskii GL12416-like, transcript	1553	1447	118	0	1105/1343(82%)	26/1343(2%)
Transcript_1298	1817	264	1591	XM_002738128.1	PREDICTED: Saccoglossus kowalevskii GL12416-like, transcript	1528	1422	95	0	1103/1341(82%)	26/1341(2%)
Transcript_1298	1817	241	1593	XM_001953170.1	Drosophila ananassae GF17649 (Dana\GF17649), mRNA	1353	1353	1	0	1117/1364(82%)	22/1364(2%)
Transcript_1298	1817	241	1593	XM_002096671.1	Drosophila yakuba alphaTub84B (Dyak\alphaTub84B), mRNA	1353	1353	1	0	1109/1360(82%)	14/1360(1%)
Transcript_1298	1817	240	1593	X71980.1	T.marmorata mRNA for alpha-tubulin	1698	1461	105	0	1119/1372(82%)	33/1372(2%)
Transcript_1298	1817	258	1603	XM_002935108.1	PREDICTED: Xenopus (Silurana) tropicalis tubulin, alpha 1b, transcript	1576	1444	98	0	1113/1364(82%)	35/1364(3%)
Transcript_1298	1817	258	1603	CU075843.1	Xenopus tropicalis finished cDNA, clone TTpA056n04	1642	1397	51	0	1113/1364(82%)	35/1364(3%)
Transcript_1298	1817	240	1597	XM_001359700.2	Drosophila pseudoobscura pseudoobscura GA15128 (Dpse\GA15128),	1793	1525	168	0	1111/1368(81%)	20/1368(1%)
Transcript_1298	1817	258	1600	XM_003223192.1	PREDICTED: Anolis carolinensis tubulin alpha-1B chain-like (LOC100562564),	1700	1477	135	0	1109/1361(81%)	36/1361(3%)
Transcript_1298	1817	258	1590	XM_002935109.1	PREDICTED: Xenopus (Silurana) tropicalis tubulin, alpha 1b, transcript	1511	1379	47	0	1101/1350(82%)	34/1350(3%)
Transcript_1298	1817	236	1597	BT082446.1	Anoplopoma fimbria clone afim-evh-526-010 Tubulin alpha chain	1605	1484	120	0	1124/1383(81%)	39/1383(3%)
Transcript_1298	1817	241	1591	XM_002019437.1	Drosophila persimilis GL12416 (Dper\GL12416), mRNA	3651	3651	2301	0	1104/1361(81%)	20/1361(1%)
Transcript_1298	1817	241	1597	NM_057424.3	Drosophila melanogaster alpha-Tubulin at 84B (alphaTub84B), mRNA	1834	1557	201	0	1106/1365(81%)	16/1365(1%)
Transcript_1298	1817	290	1600	XM_003223189.1	PREDICTED: Anolis carolinensis tubulin alpha-1C chain-like (LOC100562036),	1549	1423	113	0	1081/1326(82%)	30/1326(2%)
Transcript_1298	1817	240	1597	XM_001607649.2	PREDICTED: Nasonia vitripennis tubulin alpha-1 chain-like (LOC100123147),	1654	1475	118	0	1109/1370(81%)	24/1370(2%)
Transcript_1298	1817	241	1591	AE014297.2	Drosophila melanogaster chromosome 3R, complete sequence	27905053	2914305	2912955	0	1100/1359(81%)	16/1359(1%)
Transcript_1298	1817	233	1597	AE014297.2	Drosophila melanogaster chromosome 3R, complete sequence	27905053	3358341	3356977	0	1105/1373(80%)	16/1373(1%)
Transcript_1298	1817	241	1591	AC008225.4	Drosophila melanogaster clone BACR03E11, complete sequence	174123	124320	125670	0	1100/1359(81%)	16/1359(1%)
Transcript_1298	1817	241	1591	AC095016.2	Drosophila melanogaster clone BACR03K19, complete sequence	165743	43087	44437	0	1100/1359(81%)	16/1359(1%)
Transcript_1298	1817	241	1597	BT012506.1	Drosophila melanogaster AT25469 full insert cDNA	1758	1482	126	0	1105/1366(81%)	18/1366(1%)
Transcript_1298	1817	241	1591	AC004266.1	AC004266 Drosophila melanogaster DNA sequence (P1 DS00464 (D115)), complete	72847	48040	46690	0	1100/1359(81%)	16/1359(1%)
Transcript_1314	2071	245	2022	XM_003491133.1	PREDICTED: Bombus impatiens aconitate hydratase, mitochondrial-like	2486	219	1996	0	1350/1826(74%)	96/1826(5%)
Transcript_1314	2071	206	1069	AK404955.1	Papilio polytes mRNA, aconitase, sequence id: Pp-0425, expressed	3039	217	1077	2e-114	673/884(76%)	43/884(5%)
Transcript_1314	2071	347	2055	XM_002073157.1	Drosophila willistoni GK13996 (Dwil\GK13996), mRNA	2388	199	1907	6e-100	1275/1777(72%)	136/1777(8%)
Transcript_1314	2071	525	1617	XM_001834879.2	Coprinopsis cinerea okayama7#130 aconitase, mRNA	2783	413	1502	6e-75	824/1135(73%)	87/1135(8%)
Transcript_1321	1780	1315	1758	XM_003512855.1	PREDICTED: Cricetulus griseus 40S ribosomal protein S3-like (LOC100758037),	744	47	491	3e-77	360/454(79%)	19/454(4%)
Transcript_1321	1780	1297	1758	AK146165.1	Mus musculus CRL-1722 L5178Y-R cDNA, RIKEN full-length enriched	insertsequence	49	510	6e-74	367/469(78%)	14/469(3%)
Transcript_1321	1780	1309	1768	AY389945.1	Latimeria chalumnae ribosomal protein S3 mRNA, partial cds	634	1	460	4e-66	363/469(77%)	18/469(4%)
Transcript_1328	839	224	772	AY792948.1	Periplaneta americana Per a 4 allergen mRNA, complete cds	552	1	549	0	547/549(99%)	0/549(0%)
Transcript_1328	839	272	772	FJ411293.1	Periplaneta americana Per a 4 allergen variant 1 mRNA, partial	504	1	501	0	493/501(98%)	0/501(0%)
Transcript_1337	3507	801	1708	FJ550349.1	Pediculus humanus synaptotagmin I (sytI) mRNA, complete cds	1308	379	1286	4e-128	705/923(76%)	30/923(3%)
Transcript_1337	3507	1284	1477	HE612159.1	Gasteruption tournieri partial syt1 gene for putative synaptotagmin	475	266	459	2e-41	164/196(84%)	4/196(2%)
Transcript_1341	11091	10449	10676	EU315009.1	Carassius auratus S/G2 nuclear autoantigen mRNA, complete cds	2565	595	368	4e-48	192/231(83%)	6/231(3%)
Transcript_1341	11091	10476	10676	NM_001013266.1	Danio rerio striatin, calmodulin binding protein 3 (strn3), mRNA	cloneMGC:175239IMAGE:6964040),completecds	382	182	2e-46	172/203(85%)	4/203(2%)
Transcript_1341	11091	10476	10676	BC142862.1	Danio rerio striatin, calmodulin binding protein 3, mRNA (cDNA	1047	604	404	9e-45	171/203(84%)	4/203(2%)
Transcript_1360	4247	2182	4066	JF811434.1	Biston betularia kettin mRNA, partial cds	6896	5140	3253	1e-169	1433/1952(73%)	131/1952(7%)
Transcript_1360	4247	2160	3185	XM_002067733.1	Drosophila willistoni GK12605 (Dwil\GK12605), mRNA	14415	12537	11512	2e-93	791/1069(74%)	86/1069(8%)
Transcript_1361	1984	273	720	AK282985.1	Gryllus bimaculatus mRNA, GBcontig29846	485	470	23	9e-83	370/462(80%)	28/462(6%)
Transcript_1395	1476	141	1293	XR_135716.1	PREDICTED: Bombus impatiens 26S protease regulatory subunit 10B-like	2375	2371	1219	0	921/1178(78%)	50/1178(4%)
Transcript_1395	1476	291	1082	CU352321.1	Aphanomyces euteiches cDNA	889	883	92	1e-65	599/816(73%)	48/816(6%)
Transcript_1395	1476	308	1082	CU353375.1	Aphanomyces euteiches cDNA	932	921	147	2e-64	587/799(73%)	48/799(6%)
Transcript_1395	1476	165	825	CU353019.1	Aphanomyces euteiches cDNA	925	712	53	3e-62	498/673(74%)	25/673(4%)
Transcript_1395	1476	308	1036	CU360789.1	Aphanomyces euteiches cDNA	782	781	53	1e-60	552/751(74%)	44/751(6%)
Transcript_1406	809	200	809	AY258589.1	Reticulitermes flavipes beta-NAC-like protein mRNA, partial cds	614	6	609	3e-163	516/613(84%)	12/613(2%)
Transcript_1418	1361	90	721	BT127782.1	Dendroctonus ponderosae clone DPO082_I04 unknown mRNA	1955	1242	605	2e-78	498/655(76%)	40/655(6%)
Transcript_1431	7681	2213	5730	XM_003393596.1	PREDICTED: Bombus terrestris translational activator GCN1-like	12381	7668	4153	0	2694/3623(74%)	212/3623(6%)
Transcript_1431	7681	2213	5730	XM_003489975.1	PREDICTED: Bombus impatiens translational activator GCN1-like	12466	7696	4181	0	2697/3627(74%)	220/3627(6%)
Transcript_1431	7681	3202	5326	XM_001947874.2	PREDICTED: Acyrthosiphon pisum translational activator GCN1-like	9633	6471	4350	0	1632/2196(74%)	145/2196(7%)
Transcript_1431	7681	4409	5418	XM_002599493.1	Branchiostoma floridae hypothetical protein, mRNA	8761	4991	3982	1e-92	771/1044(74%)	68/1044(7%)
Transcript_1437	4173	2821	3992	XM_002430520.1	Pediculus humanus corporis eukaryotic translation initiation	1422	237	1408	0	934/1196(78%)	48/1196(4%)
Transcript_1437	4173	2823	3954	XM_003402137.1	PREDICTED: Bombus terrestris hypothetical protein LOC100651661	3523	2145	3276	0	909/1160(78%)	56/1160(5%)
Transcript_1437	4173	2822	3954	XM_003489479.1	PREDICTED: Bombus impatiens eukaryotic translation initiation	1577	299	1431	0	906/1161(78%)	56/1161(5%)
Transcript_1437	4173	2825	3978	AJ290965.1	Leptinotarsa decemlineata partial mRNA for heterochromatin protein	2875	1711	2864	0	925/1189(78%)	70/1189(6%)
Transcript_1437	4173	2825	3978	AJ290964.1	Leptinotarsa decemlineata mRNA for eukaryotic translation initiation	1577	280	1433	0	925/1189(78%)	70/1189(6%)
Transcript_1437	4173	2823	3954	XM_003705340.1	PREDICTED: Megachile rotundata uncharacterized LOC100876321 (LOC100876321),	3168	1994	3125	2e-172	893/1159(77%)	54/1159(5%)
Transcript_1437	4173	2963	3955	XM_781988.3	PREDICTED: Strongylocentrotus purpuratus eukaryotic translation	3197	480	1472	3e-165	790/1014(78%)	42/1014(4%)
Transcript_1437	4173	2825	3963	AK401480.1	Papilio xuthus mRNA for suppressor of variegation 3-3, complete	1533	339	1477	1e-94	854/1169(73%)	60/1169(5%)
Transcript_1439	2879	1364	2483	NM_001246268.1	Sus scrofa DEAD (Asp-Glu-Ala-Asp) box polypeptide 46 (DDX46),	gb|HQ630073.1|SusscrofaDEADboxpolypeptide46(DDX46)mRNA,completecds	2606	1487	6e-121	872/1165(75%)	90/1165(8%)
Transcript_1439	2879	1364	2483	XM_002689191.2	PREDICTED: Bos taurus DEAD (Asp-Glu-Ala-Asp) box polypeptide	5051	2653	1534	1e-117	868/1163(75%)	86/1163(7%)
Transcript_1439	2879	1364	2483	XM_001918198.2	PREDICTED: Equus caballus DEAD (Asp-Glu-Ala-Asp) box polypeptide	3255	2619	1500	1e-117	871/1166(75%)	92/1166(8%)
Transcript_1439	2879	1364	2483	XM_003266394.1	PREDICTED: Nomascus leucogenys DEAD (Asp-Glu-Ala-Asp) box polypeptide	5978	2665	1546	1e-117	872/1167(75%)	94/1167(8%)
Transcript_1439	2879	1364	2483	XM_002744165.2	PREDICTED: Callithrix jacchus DEAD (Asp-Glu-Ala-Asp) box polypeptide	3618	2615	1496	6e-116	870/1166(75%)	92/1166(8%)
Transcript_1439	2879	1364	2483	XM_586902.5	PREDICTED: Bos taurus DEAD (Asp-Glu-Ala-Asp) box polypeptide	5051	2653	1534	6e-116	867/1163(75%)	86/1163(7%)
Transcript_1439	2879	1364	2483	AK291788.1	Homo sapiens cDNA FLJ78679 complete cds, highly similar to Homo	mRNA	2618	1499	6e-116	870/1166(75%)	92/1166(8%)
Transcript_1439	2879	1364	2483	BK000565.1	TPA_exp: Homo sapiens Prp5-like DEAD-box protein mRNA, complete	3099	2460	1341	6e-116	870/1166(75%)	92/1166(8%)
Transcript_1439	2879	1364	2483	BC012304.2	Homo sapiens DEAD (Asp-Glu-Ala-Asp) box polypeptide 46, mRNA	3835	2595	1476	6e-116	870/1166(75%)	92/1166(8%)
Transcript_1439	2879	1364	2483	NM_014829.2	Homo sapiens DEAD (Asp-Glu-Ala-Asp) box polypeptide 46 (DDX46),	5695	2628	1509	6e-116	870/1166(75%)	92/1166(8%)
Transcript_1439	2879	1364	2483	AB018344.1	Homo sapiens mRNA for KIAA0801 protein, partial cds	3740	2604	1485	6e-116	870/1166(75%)	92/1166(8%)
Transcript_1439	2879	1602	2483	XM_003781256.1	PREDICTED: Otolemur garnettii probable ATP-dependent RNA helicase	3263	2040	1159	5e-112	693/912(76%)	60/912(7%)
Transcript_1439	2879	1602	2483	XM_003781255.1	PREDICTED: Otolemur garnettii probable ATP-dependent RNA helicase	3581	2358	1477	5e-112	693/912(76%)	60/912(7%)
Transcript_1439	2879	1364	2483	CR860553.1	Pongo abelii mRNA; cDNA DKFZp459D167 (from clone DKFZp459D167)	3764	2551	1432	6e-111	867/1166(74%)	92/1166(8%)
Transcript_1439	2879	1602	2483	XM_002912921.1	PREDICTED: Ailuropoda melanoleuca probable ATP-dependent RNA	3671	2222	1341	2e-105	689/912(76%)	60/912(7%)
Transcript_1439	2879	1364	2483	XM_531911.3	PREDICTED: Canis lupus familiaris DEAD (Asp-Glu-Ala-Asp) box	3096	2460	1341	1e-102	862/1166(74%)	92/1166(8%)
Transcript_1439	2879	1602	2483	AF106680.1	AF106680 Homo sapiens RNA helicase mRNA, complete cds	3746	2367	1489	1e-102	691/915(76%)	69/915(8%)
Transcript_1439	2879	1620	2483	XM_003498126.1	PREDICTED: Cricetulus griseus probable ATP-dependent RNA helicase	3090	2198	1335	5e-102	673/892(75%)	56/892(6%)
Transcript_1439	2879	1371	2483	XR_163811.1	PREDICTED: Papio anubis probable ATP-dependent RNA helicase DDX46-like	2961	1712	600	5e-97	858/1163(74%)	100/1163(9%)
Transcript_1439	2879	1620	2487	BC092566.1	Rattus norvegicus DEAD (Asp-Glu-Ala-Asp) box polypeptide 46,	4369	3165	2298	6e-96	673/897(75%)	58/897(6%)
Transcript_1439	2879	1620	2482	BC107590.1	Rattus norvegicus DEAD (Asp-Glu-Ala-Asp) box polypeptide 46,	3430	2222	1360	4e-93	668/892(75%)	58/892(7%)
Transcript_1443	4403	1937	4234	XM_003494484.1	PREDICTED: Bombus impatiens transitional endoplasmic reticulum	2547	2426	129	0	1813/2346(77%)	96/2346(4%)
Transcript_1443	4403	1937	4234	BT126467.1	Dendroctonus ponderosae clone DPO081_J08 unknown mRNA	2826	2496	194	0	1807/2352(77%)	103/2352(4%)
Transcript_1443	4403	1934	4139	XM_003761791.1	PREDICTED: Sarcophilus harrisii valosin containing protein (VCP),	2829	2483	284	0	1738/2265(77%)	124/2265(5%)
Transcript_1443	4403	1933	4226	XM_001605447.2	PREDICTED: Nasonia vitripennis transitional endoplasmic reticulum	3561	2548	255	0	1777/2346(76%)	104/2346(4%)
Transcript_1443	4403	1985	4261	AK119311.1	Oryza sativa Japonica Group cDNA clone:001-130-G08, full insert	3224	2592	312	0	1732/2304(75%)	50/2304(2%)
Transcript_1443	4403	1926	4198	XM_001628231.1	Nematostella vectensis predicted protein (NEMVEDRAFT_v1g190325)	2747	2374	103	0	1770/2350(75%)	155/2350(7%)
Transcript_1443	4403	1966	4164	NM_001005677.1	Xenopus (Silurana) tropicalis valosin containing protein (vcp),	gb|BC074716.1|Xenopustropicalisvalosin-containingprotein,mRNA(cDNAclone	2405	210	0	1698/2262(75%)	129/2262(6%)
Transcript_1443	4403	1934	4233	XM_315644.4	Anopheles gambiae str. PEST AGAP005630-PA (AgaP_AGAP005630) mRNA,	3550	2732	433	0	1726/2343(74%)	86/2343(4%)
Transcript_1443	4403	1933	3933	XM_002573219.1	Schistosoma mansoni cell division control protein 48 aaa family	(Smp_018240.3)mRNA,completecds	2313	319	0	1529/2064(74%)	132/2064(6%)
Transcript_1443	4403	1934	3509	XM_796615.3	PREDICTED: Strongylocentrotus purpuratus transitional endoplasmic	partialmRNA	1595	20	0	1221/1622(75%)	92/1622(6%)
Transcript_1443	4403	1966	3438	XM_428317.3	PREDICTED: Gallus gallus transitional endoplasmic reticulum ATPase-like	1970	1481	12	0	1150/1516(76%)	89/1516(6%)
Transcript_1443	4403	2509	3933	XM_002573220.1	Schistosoma mansoni cell division control protein 48 aaa family	(Smp_018240.1)mRNA,completecds	1743	319	3e-160	1096/1467(75%)	84/1467(6%)
Transcript_1443	4403	1966	3321	AK402457.1	Papilio polytes mRNA for spermatogenesis associated factor, complete	1917	1374	16	4e-134	1020/1384(74%)	53/1384(4%)
Transcript_1443	4403	2564	3316	BX933202.2	Gallus gallus finished cDNA, clone ChEST509h23	755	753	1	2e-93	588/775(76%)	44/775(6%)
Transcript_1443	4403	2588	2809	AK403607.1	Papilio xuthus mRNA, spermatogenesis associated factor, sequence	672	254	33	2e-53	188/222(85%)	0/222(0%)
Transcript_1446	580	419	580	DQ279093.1	Blattella germanica allergen Bla g 6.0201 mRNA, complete cds	816	497	336	5e-41	141/163(87%)	2/163(1%)
Transcript_1461	3713	1642	1944	GQ886297.1	Periplaneta americana voucher PamNEOPT proteasome non-ATPase	303	303	1	3e-155	303/303(100%)	0/303(0%)
Transcript_1461	3713	2663	3486	XM_003706647.1	PREDICTED: Megachile rotundata 26S proteasome non-ATPase regulatory	mRNA	830	1	2e-91	642/855(75%)	56/855(7%)
Transcript_1466	2585	189	1055	AK402494.1	Papilio polytes mRNA for calreticulin, complete cds, sequence	1904	55	922	2e-150	691/882(78%)	29/882(3%)
Transcript_1466	2585	216	1246	AY150370.1	Cotesia rubecula calreticulin mRNA, complete cds	1376	64	1094	3e-133	807/1063(76%)	64/1063(6%)
Transcript_1466	2585	549	1162	AY389898.1	Protopterus dolloi calreticulin mRNA, partial cds	760	83	696	7e-100	494/631(78%)	34/631(5%)
Transcript_1466	2585	427	1055	AY393845.1	Gallus gallus calreticulin mRNA, partial cds	1213	275	903	3e-78	493/648(76%)	38/648(6%)
Transcript_1466	2585	427	989	BX934757.1	Gallus gallus finished cDNA, clone ChEST726j3	908	344	906	2e-66	440/580(76%)	34/580(6%)
Transcript_1466	2585	427	989	BX934442.1	Gallus gallus finished cDNA, clone ChEST379c20	894	330	892	2e-66	440/580(76%)	34/580(6%)
Transcript_1466	2585	558	1055	XR_140383.1	PREDICTED: Gallus gallus calreticulin-like (LOC100859104), partial	686	7	504	6e-61	391/513(76%)	30/513(6%)
Transcript_1466	2585	753	1055	XM_003112435.1	Caenorhabditis remanei CRE-CRT-1 protein (Cre-crt-1) mRNA, complete	1611	1000	1302	4e-57	253/312(81%)	18/312(6%)
Transcript_1473	751	99	469	NM_001093805.1	Xenopus laevis MGC85267 protein (MGC85267), mRNA	completecds	272	643	4e-72	304/377(81%)	11/377(3%)
Transcript_1473	751	100	442	XM_001877316.1	Laccaria bicolor S238N-H82 hypothetical protein partial mRNA	681	170	512	8e-55	275/349(79%)	12/349(3%)
Transcript_1480	7108	5600	6935	XM_003707370.1	PREDICTED: Megachile rotundata serine/threonine-protein phosphatase	mRNA	1464	126	0	1053/1371(77%)	67/1371(5%)
Transcript_1480	7108	5636	6731	BC110883.1	Homo sapiens protein phosphatase 2, regulatory subunit B', alpha	cds	1621	526	7e-139	852/1126(76%)	60/1126(5%)
Transcript_1480	7108	5636	6580	XM_003800522.1	PREDICTED: Otolemur garnettii protein phosphatase 2, regulatory	3287	2075	1131	2e-138	745/969(77%)	48/969(5%)
Transcript_1480	7108	5636	6731	NM_001199756.1	Homo sapiens protein phosphatase 2, regulatory subunit B', alpha	2667	1444	349	3e-137	851/1126(76%)	60/1126(5%)
Transcript_1480	7108	5636	6731	NM_006243.3	Homo sapiens protein phosphatase 2, regulatory subunit B', alpha	3135	1912	817	3e-137	851/1126(76%)	60/1126(5%)
Transcript_1480	7108	5636	6731	AB527512.1	Synthetic construct DNA, clone: pF1KB5848, Homo sapiens PPP2R5A	isoform,withoutstopcodon,inFlexisystem	1347	252	3e-137	851/1126(76%)	60/1126(5%)
Transcript_1480	7108	5636	6731	AK302202.1	Homo sapiens cDNA FLJ51383 complete cds, highly similar to Serine/threonine-protein	alphaisoform	1444	349	3e-137	851/1126(76%)	60/1126(5%)
Transcript_1480	7108	5636	6731	AK312530.1	Homo sapiens cDNA, FLJ92899, Homo sapiens protein phosphatase	1850	1727	632	3e-137	851/1126(76%)	60/1126(5%)
Transcript_1480	7108	5636	6731	DQ895568.2	Synthetic construct Homo sapiens clone IMAGE:100010028; FLH185545.01L;	subunitB(B56),alphaisoform(PPP2R5A)gene,encodescomplete	1360	265	3e-137	853/1128(76%)	64/1128(6%)
Transcript_1480	7108	5636	6731	DQ892361.2	Synthetic construct clone IMAGE:100004991; FLH185549.01X; RZPDo839C05148D	alphaisoform(PPP2R5A)gene,encodescompleteprotein	1360	265	3e-137	853/1128(76%)	64/1128(6%)
Transcript_1480	7108	5636	6731	BC022474.1	Homo sapiens protein phosphatase 2, regulatory subunit B', alpha	cds	1498	403	3e-137	853/1128(76%)	64/1128(6%)
Transcript_1480	7108	5636	6731	L42373.1	HUMPP2A Homo sapiens phosphatase 2A B56-alpha (PP2A) mRNA, complete cds	3120	1909	814	3e-137	851/1126(76%)	60/1126(5%)
Transcript_1480	7108	5636	6745	XM_001489103.2	PREDICTED: Equus caballus serine/threonine-protein phosphatase	mRNA	1245	136	1e-136	862/1142(75%)	64/1142(6%)
Transcript_1480	7108	5636	6731	XM_003814184.1	PREDICTED: Pan paniscus protein phosphatase 2, regulatory subunit	2660	1444	349	1e-135	850/1126(75%)	60/1126(5%)
Transcript_1480	7108	5636	6731	XM_003814183.1	PREDICTED: Pan paniscus protein phosphatase 2, regulatory subunit	2657	1441	346	1e-135	850/1126(75%)	60/1126(5%)
Transcript_1480	7108	5636	6731	XR_122426.1	PREDICTED: Nomascus leucogenys serine/threonine-protein phosphatase	miscRNA	1441	346	1e-135	850/1126(75%)	60/1126(5%)
Transcript_1480	7108	5636	6731	AK305130.1	Pan troglodytes mRNA for serine/threonine-protein phosphatase	PtsC-5-5_A06	1437	342	7e-134	851/1128(75%)	64/1128(6%)
Transcript_1480	7108	5636	6745	XM_002760545.2	PREDICTED: Callithrix jacchus protein phosphatase 2, regulatory	3103	1895	786	2e-133	861/1143(75%)	66/1143(6%)
Transcript_1480	7108	5647	6731	XM_001151388.2	PREDICTED: Pan troglodytes protein phosphatase 2, regulatory	2062	2026	942	9e-133	841/1115(75%)	60/1115(5%)
Transcript_1480	7108	5636	6731	XM_002809482.2	PREDICTED: Pongo abelii protein phosphatase 2, regulatory subunit	2941	1726	631	3e-132	849/1127(75%)	62/1127(6%)
Transcript_1480	7108	5636	6731	XM_547400.3	PREDICTED: Canis lupus familiaris protein phosphatase 2, regulatory	2838	1641	546	3e-132	846/1124(75%)	56/1124(5%)
Transcript_1484	5562	5023	5432	XM_002051204.1	Drosophila virilis GJ14867 (Dvir\GJ14867), mRNA	663	581	172	2e-44	321/423(76%)	26/423(6%)
Transcript_1499	1341	2	1170	XM_962778.1	PREDICTED: Tribolium castaneum similar to muscle LIM protein,	1990	385	1553	2e-143	902/1198(75%)	58/1198(5%)
Transcript_1499	1341	8	1168	XM_003702689.1	PREDICTED: Megachile rotundata muscle LIM protein Mlp84B-like	2041	444	1604	5e-119	889/1197(74%)	72/1197(6%)
Transcript_1499	1341	18	1168	NM_001159997.1	Nasonia vitripennis muscle LIM protein (LOC100122977), transcript	2219	523	1673	8e-107	878/1190(74%)	78/1190(7%)
Transcript_1499	1341	6	1170	BT126906.1	Dendroctonus ponderosae clone DPO083_P04 unknown mRNA	2231	404	1566	5e-89	885/1212(73%)	96/1212(8%)
Transcript_1507	3818	74	2488	XM_320523.4	Anopheles gambiae str. PEST AGAP012009-PA (AgaP_AGAP012009) mRNA,	6114	2299	4719	0	2014/2479(81%)	122/2479(5%)
Transcript_1507	3818	2993	3627	XM_320523.4	Anopheles gambiae str. PEST AGAP012009-PA (AgaP_AGAP012009) mRNA,	6114	5280	5915	9e-170	541/643(84%)	15/643(2%)
Transcript_1507	3818	5	2472	XM_002024179.1	Drosophila persimilis GL22908 (Dper\GL22908), mRNA	5697	1693	4151	0	2043/2537(81%)	147/2537(6%)
Transcript_1507	3818	5	2484	XM_002135168.1	Drosophila pseudoobscura pseudoobscura GA23929 (Dpse\GA23929),	6111	2119	4589	0	2048/2552(80%)	153/2552(6%)
Transcript_1507	3818	86	2485	XM_001958245.1	Drosophila ananassae GF10842 (Dana\GF10842), mRNA	5916	2137	4527	0	1961/2454(80%)	117/2454(5%)
Transcript_1507	3818	3017	3634	XM_001958245.1	Drosophila ananassae GF10842 (Dana\GF10842), mRNA	5916	5137	5754	6e-177	535/627(85%)	18/627(3%)
Transcript_1507	3818	80	2458	XM_001846148.1	Culex quinquefasciatus chromodomain helicase-DNA-binding protein	5949	2239	4620	0	1921/2440(79%)	119/2440(5%)
Transcript_1507	3818	3026	3634	XM_001846148.1	Culex quinquefasciatus chromodomain helicase-DNA-binding protein	5949	5311	5919	6e-152	512/616(83%)	14/616(2%)
Transcript_1507	3818	80	2484	XM_002008705.1	Drosophila mojavensis GI13663 (Dmoj\GI13663), mRNA	5979	2149	4541	0	1927/2466(78%)	134/2466(5%)
Transcript_1507	3818	3017	3634	XM_002008705.1	Drosophila mojavensis GI13663 (Dmoj\GI13663), mRNA	5979	5197	5814	6e-132	510/629(81%)	22/629(3%)
Transcript_1507	3818	228	2451	XM_002434653.1	Ixodes scapularis chromodomain helicase DNA binding protein,	5649	2258	4472	0	1783/2279(78%)	119/2279(5%)
Transcript_1507	3818	3013	3298	XM_002434653.1	Ixodes scapularis chromodomain helicase DNA binding protein,	5649	5053	5337	1e-78	250/290(86%)	9/290(3%)
Transcript_1507	3818	86	2488	XM_001605600.2	PREDICTED: Nasonia vitripennis chromodomain-helicase-DNA-binding	6936	2596	5013	0	1875/2455(76%)	89/2455(4%)
Transcript_1507	3818	53	1596	XM_003481936.1	PREDICTED: Sus scrofa chromodomain-helicase-DNA-binding protein	5598	2038	3587	0	1263/1585(80%)	76/1585(5%)
Transcript_1507	3818	53	1596	XM_003471239.1	PREDICTED: Cavia porcellus chromodomain-helicase-DNA-binding	7329	3232	4781	0	1260/1587(79%)	80/1587(5%)
Transcript_1507	3818	101	1916	XM_002921173.1	PREDICTED: Ailuropoda melanoleuca chromodomain helicase DNA binding	4103	296	2135	0	1465/1890(78%)	124/1890(7%)
Transcript_1507	3818	86	1918	XM_002095515.1	Drosophila yakuba GE22457 (Dyak\GE22457), mRNA	5949	2182	4005	0	1446/1878(77%)	99/1878(5%)
Transcript_1507	3818	53	1596	XM_003939685.1	PREDICTED: Saimiri boliviensis boliviensis chromodomain helicase	7514	2809	4358	0	1245/1587(78%)	80/1587(5%)
Transcript_1507	3818	92	1596	XM_003822159.1	PREDICTED: Pan paniscus chromodomain helicase DNA binding protein	10700	3253	4763	0	1218/1547(79%)	78/1547(5%)
Transcript_1507	3818	68	1596	XM_001492213.3	PREDICTED: Equus caballus chromodomain helicase DNA binding protein	6184	2014	3548	0	1236/1573(79%)	82/1573(5%)
Transcript_1507	3818	53	1596	XM_002923871.1	PREDICTED: Ailuropoda melanoleuca chromodomain helicase DNA binding	6228	2053	3605	0	1244/1587(78%)	77/1587(5%)
Transcript_1511	588	451	588	D49516.1	Periplaneta americana clone PL21 mRNA for lectin-related protein,	1474	1096	959	5e-41	125/139(90%)	2/139(1%)
Transcript_1516	685	554	685	D49516.1	Periplaneta americana clone PL21 mRNA for lectin-related protein,	1474	933	1064	1e-47	125/133(94%)	2/133(2%)
Transcript_1521	2073	505	1469	XM_003700009.1	PREDICTED: Megachile rotundata AP-1 complex subunit mu-1-like	1269	283	1247	5e-150	767/991(77%)	52/991(5%)
Transcript_1522	1753	230	1504	AY838801.1	Periplaneta americana Parcxpwfx02 mRNA, complete cds	1293	1	1275	0	1273/1275(99%)	0/1275(0%)
Transcript_1533	2292	54	527	XM_002188456.1	PREDICTED: Taeniopygia guttata similar to chapsyn-110 (LOC100229716),	3052	2474	2947	2e-60	375/489(77%)	30/489(6%)
Transcript_1543	1346	444	1070	AK402822.1	Papilio xuthus mRNA for stubarista, complete cds, sequence id:	950	638	12	1e-90	499/646(77%)	38/646(6%)
Transcript_1543	1346	423	1130	XM_001608032.2	PREDICTED: Nasonia vitripennis 40S ribosomal protein SA-like	1214	863	149	1e-80	558/739(76%)	55/739(7%)
Transcript_1543	1346	423	822	FJ429216.1	Lepidochitona cinerea ribosomal protein SA mRNA, partial cds	651	629	230	1e-59	322/412(78%)	24/412(6%)
Transcript_1561	1186	359	887	XM_002738025.1	PREDICTED: Saccoglossus kowalevskii alcohol dehydrogenase-like	948	794	266	6e-63	417/548(76%)	38/548(7%)
Transcript_1565	3217	1	1919	XM_001355315.2	Drosophila pseudoobscura pseudoobscura GA18143 (Dpse\GA18143),	2766	848	2766	0	1508/1948(77%)	58/1948(3%)
Transcript_1565	3217	1	1919	XM_001992040.1	Drosophila grimshawi GH24410 (Dgri\GH24410), mRNA	2766	848	2766	0	1519/1960(78%)	82/1960(4%)
Transcript_1568	2177	21	2166	XR_135741.1	PREDICTED: Bombus impatiens hypothetical LOC100743641 (LOC100743641),	57989	16710	14565	0	1641/2216(74%)	140/2216(6%)
Transcript_1568	2177	21	2166	XR_132015.1	PREDICTED: Bombus terrestris hypothetical LOC100643650 (LOC100643650),	53439	16753	14608	0	1638/2217(74%)	142/2217(6%)
Transcript_1568	2177	31	2166	XR_143493.1	PREDICTED: Megachile rotundata uncharacterized LOC100882479 (LOC100882479),	56719	16790	14652	0	1618/2204(73%)	133/2204(6%)
Transcript_1572	1219	185	494	AY622329.1	Periplaneta americana Rieske Fe-S protein (UQCRFS1) mRNA, partial	478	310	1	5e-158	309/310(99%)	0/310(0%)
Transcript_1598	3730	167	3730	XM_001963676.1	Drosophila ananassae GF21115 (Dana\GF21115), mRNA	6876	6270	2704	0	2816/3672(77%)	213/3672(6%)
Transcript_1598	3730	170	3721	XM_309796.3	Anopheles gambiae str. PEST AGAP010895-PA (AgaP_AGAP010895) mRNA,	6968	6267	2713	0	2805/3663(77%)	219/3663(6%)
Transcript_1598	3730	167	3730	XM_001355267.2	Drosophila pseudoobscura pseudoobscura GA19192 (Dpse\GA19192),	6876	6270	2704	0	2815/3681(76%)	231/3681(6%)
Transcript_1598	3730	167	3730	NM_078664.2	Drosophila melanogaster beta spectrin (beta-Spec), mRNA	7488	6582	3016	0	2796/3680(76%)	229/3680(6%)
Transcript_1598	3730	167	3730	M92288.1	DROBSPEC D.melanogaster beta-spectrin mRNA, complete cds	7193	6398	2832	0	2795/3680(76%)	229/3680(6%)
Transcript_1598	3730	177	3718	XM_001846806.1	Culex quinquefasciatus spectrin beta chain, mRNA	6900	6260	2716	0	2772/3663(76%)	239/3663(7%)
Transcript_1598	3730	402	3730	AE014298.4	Drosophila melanogaster chromosome X, complete sequence	22422827	17561251	17557920	0	2609/3441(76%)	221/3441(6%)
Transcript_1598	3730	402	3730	AC012161.8	AC012161 Drosophila melanogaster, chromosome X, region 16B-16D, BAC clone	173281	45407	42076	0	2609/3441(76%)	221/3441(6%)
Transcript_1598	3730	402	3730	AC011703.8	AC011703 Drosophila melanogaster, chromosome X, region 16A-16B, BAC clone	163307	81741	78410	0	2609/3441(76%)	221/3441(6%)
Transcript_1598	3730	402	3730	AC011702.10	AC011702 Drosophila melanogaster, chromosome X, region 15F-16A, BAC clone	167688	95388	92057	0	2609/3441(76%)	221/3441(6%)
Transcript_1598	3730	152	3724	XM_003690159.1	PREDICTED: Apis florea spectrin beta chain-like (LOC100869453),	7521	6335	2762	0	2767/3682(75%)	217/3682(6%)
Transcript_1598	3730	156	3721	XM_003707540.1	PREDICTED: Megachile rotundata spectrin beta chain-like (LOC100878316),	7212	6275	2710	0	2761/3674(75%)	216/3674(6%)
Transcript_1598	3730	167	3703	XM_001995716.1	Drosophila grimshawi GH17926 (Dgri\GH17926), mRNA	6876	6270	2731	0	2737/3659(75%)	241/3659(7%)
Transcript_1598	3730	963	3730	XM_002027610.1	Drosophila persimilis GL15987 (Dper\GL15987), mRNA	6753	5411	2641	0	2183/2865(76%)	191/2865(7%)
Transcript_1598	3730	155	3730	XM_002010971.1	Drosophila mojavensis GI16305 (Dmoj\GI16305), mRNA	6879	6281	2704	0	2757/3714(74%)	274/3714(7%)
Transcript_1598	3730	162	3730	XM_002067371.1	Drosophila willistoni GK16406 (Dwil\GK16406), mRNA	6879	6275	2704	0	2718/3692(74%)	243/3692(7%)
Transcript_1598	3730	1212	1660	XM_002411716.1	Ixodes scapularis spectrin beta chain, putative, mRNA	6708	5168	4720	5e-88	371/460(81%)	22/460(5%)
Transcript_1598	3730	2292	2610	AK282083.1	Gryllus bimaculatus mRNA, GBcontig28944	328	7	325	4e-84	275/323(85%)	8/323(2%)
Transcript_1598	3730	855	1211	AK283167.1	Gryllus bimaculatus mRNA, GBcontig30028	376	20	376	1e-58	284/360(79%)	6/360(2%)
Transcript_1598	3730	987	1418	XM_003830836.1	PREDICTED: Pan paniscus spectrin, beta, non-erythrocytic 1 (SPTBN1),	10020	5497	5066	7e-52	344/449(77%)	34/449(8%)
Transcript_1598	3730	987	1418	AB371586.1	Homo sapiens SPTBN1 mRNA for spectrin beta non-erythrocytic 1,	8443	5686	5255	3e-50	343/449(76%)	34/449(8%)
Transcript_1625	3044	1799	2638	AM392283.1	Lubomirskia baicalensis mRNA for protein phosphatase 1 (pp1 gene)	1380	1042	205	4e-158	675/852(79%)	26/852(3%)
Transcript_1625	3044	1781	2616	XM_003798323.1	PREDICTED: Otolemur garnettii protein phosphatase 1, catalytic	1436	927	92	8e-145	665/849(78%)	26/849(3%)
Transcript_1625	3044	1781	2611	XM_003509937.1	PREDICTED: Cricetulus griseus serine/threonine-protein phosphatase	1370	938	108	1e-143	664/847(78%)	32/847(4%)
Transcript_1625	3044	1779	2630	XM_002099184.1	Drosophila yakuba GE23493 (Dyak\GE23493), mRNA	990	905	54	2e-125	661/862(77%)	20/862(2%)
Transcript_1625	3044	1781	2497	XM_003798324.1	PREDICTED: Otolemur garnettii protein phosphatase 1, catalytic	1304	795	79	5e-122	571/729(78%)	24/729(3%)
Transcript_1625	3044	1802	2581	XM_002755619.2	PREDICTED: Callithrix jacchus protein phosphatase 1, catalytic	1038	915	136	1e-118	615/796(77%)	32/796(4%)
Transcript_1625	3044	1728	2560	XM_003496591.1	PREDICTED: Cricetulus griseus serine/threonine-protein phosphatase	2677	962	127	1e-118	658/857(77%)	45/857(5%)
Transcript_1625	3044	1796	2524	XM_001484052.1	Meyerozyma guilliermondii ATCC 6260 serine/threonine-protein	984	887	160	2e-86	570/753(76%)	49/753(7%)
Transcript_1625	3044	1803	2508	XM_002548322.1	Candida tropicalis MYA-3404 serine/threonine-protein phosphatase	993	890	185	3e-84	552/729(76%)	46/729(6%)
Transcript_1625	3044	1781	2555	XM_001756276.1	Physcomitrella patens subsp. patens predicted protein (PHYPADRAFT_160451)	1224	1143	369	1e-82	603/804(75%)	58/804(7%)
Transcript_1628	4747	4382	4687	XM_001364144.1	PREDICTED: Monodelphis domestica lysine (K)-specific demethylase	5107	1296	991	2e-43	251/319(79%)	26/319(8%)
Transcript_1645	867	72	503	XM_002734600.1	PREDICTED: Saccoglossus kowalevskii ribosomal protein S23-like	687	18	449	7e-81	354/442(80%)	20/442(5%)
Transcript_1645	867	135	503	CT837365.1	Oryza sativa (indica cultivar-group) cDNA clone:OSIGCSA044E20,	599	131	499	3e-64	299/376(80%)	14/376(4%)
Transcript_1645	867	135	442	XM_003537209.1	PREDICTED: Glycine max 40S ribosomal protein S23-like, transcript	830	131	435	7e-56	257/318(81%)	23/318(7%)
Transcript_1645	867	135	445	AK286692.1	Glycine max cDNA, clone: GMFL01-34-I03	671	132	439	7e-51	255/320(80%)	21/320(7%)
Transcript_1645	867	129	445	CU229980.1	Populus EST from mild drought-stressed leaves	720	140	453	3e-49	259/327(79%)	23/327(7%)
Transcript_1645	867	135	442	NM_001248672.2	Glycine max uncharacterized LOC100500013 (LOC100500013), mRNA	666	131	435	1e-47	251/317(79%)	21/317(7%)
Transcript_1645	867	135	442	BT090522.1	Soybean clone JCVI-FLGm-4P3 unknown mRNA	668	133	437	1e-47	251/317(79%)	21/317(7%)
Transcript_1645	867	135	503	XM_002525135.1	Ricinus communis 40S ribosomal protein S23, putative, mRNA	671	141	506	9e-45	293/381(77%)	27/381(7%)
Transcript_1654	3094	2572	2981	XM_393588.4	PREDICTED: Apis mellifera eukaryotic translation initiation factor	2985	567	158	9e-45	319/421(76%)	22/421(5%)
Transcript_1669	1025	2	1013	AY445913.2	Locusta migratoria heat shock protein 90 mRNA, complete cds	2465	1131	126	0	827/1033(80%)	48/1033(5%)
Transcript_1669	1025	9	1012	JQ743628.1	Sogatella furcifera heat shock protein 90 mRNA, complete cds	2707	1103	91	2e-162	808/1039(78%)	61/1039(6%)
Transcript_1669	1025	9	1012	GU723300.1	Nilaparvata lugens heat shock protein 90 (hsp90) mRNA, complete	2573	1095	83	2e-162	808/1039(78%)	61/1039(6%)
Transcript_1669	1025	17	979	GU235994.1	Antheraea pernyi heat shock protein 90 mRNA, complete cds	2482	1091	152	7e-141	759/984(77%)	65/984(7%)
Transcript_1669	1025	3	970	XM_003440644.1	PREDICTED: Oreochromis niloticus heat shock protein HSP 90-alpha-like	2677	1159	186	6e-132	765/1002(76%)	62/1002(6%)
Transcript_1669	1025	2	970	AB306284.1	Alligator mississippiensis HSP90b mRNA for heat shock protein	2748	1121	144	4e-113	757/1006(75%)	65/1006(6%)
Transcript_1669	1025	422	925	EU128672.1	Nilaparvata lugens heat shock protein 90 (hsp90) mRNA, partial	528	508	5	4e-89	408/515(79%)	22/515(4%)
Transcript_1671	2204	10	2028	XM_003211741.1	PREDICTED: Meleagris gallopavo PRP8 pre-mRNA processing factor	7195	4957	6975	0	1664/2052(81%)	66/2052(3%)
Transcript_1671	2204	10	2028	XM_415805.3	PREDICTED: Gallus gallus PRP8 pre-mRNA processing factor 8 homolog	7264	5020	7038	0	1665/2054(81%)	70/2054(3%)
Transcript_1671	2204	31	2028	XM_002197291.1	PREDICTED: Taeniopygia guttata similar to U5 snRNP-specific protein	7139	4954	6951	0	1638/2024(81%)	52/2024(3%)
Transcript_1671	2204	31	2028	XM_001365025.1	PREDICTED: Monodelphis domestica PRP8 pre-mRNA processing factor	7008	4954	6951	0	1637/2032(81%)	68/2032(3%)
Transcript_1671	2204	31	2046	NM_200976.2	Danio rerio pre-mRNA processing factor 8 (prpf8), mRNA	7541	5105	7119	0	1646/2058(80%)	85/2058(4%)
Transcript_1671	2204	4	2028	XM_777687.3	PREDICTED: Strongylocentrotus purpuratus PRP8 pre-mRNA processing	7428	4378	6402	0	1635/2058(79%)	66/2058(3%)
Transcript_1671	2204	1	1994	XM_002050933.1	Drosophila virilis GJ22442 (Dvir\GJ22442), mRNA	7194	5107	7100	0	1594/2033(78%)	78/2033(4%)
Transcript_1671	2204	1186	1803	GQ886847.1	Periplaneta americana isolate 7_8 voucher PamNEOPT pre-mRNA splicing	618	1	618	0	617/618(99%)	0/618(0%)
Transcript_1671	2204	52	1931	XM_002889267.1	Arabidopsis lyrata subsp. lyrata hypothetical protein, mRNA	7173	5113	6992	0	1443/1948(74%)	136/1948(7%)
Transcript_1671	2204	1189	1802	GQ886833.1	Hanseniella sp. 'Han2' isolate 7_8 voucher Han2SYMPH pre-mRNA	618	4	617	8e-104	493/628(79%)	28/628(4%)
Transcript_1671	2204	213	452	CR522882.5	Zebrafish DNA sequence from clone CH211-209M4 in linkage group	129430	67014	67253	4e-57	205/243(84%)	6/243(2%)
Transcript_1671	2204	1201	1685	EU020524.1	Nebalia hessleri clone Nhe2f7 putative splicing factor mRNA,	619	17	501	3e-53	375/498(75%)	26/498(5%)
Transcript_1683	871	1	868	XM_003492010.1	PREDICTED: Bombus impatiens dynein heavy chain, cytoplasmic-like	15030	10213	11080	2e-121	682/891(77%)	46/891(5%)
Transcript_1683	871	1	868	XM_003393008.1	PREDICTED: Bombus terrestris dynein heavy chain, cytoplasmic-like	15038	10213	11080	8e-115	678/891(76%)	46/891(5%)
Transcript_1697	1157	19	686	NM_001160240.1	Tribolium castaneum catalase-like (LOC655157), mRNA	1741	1101	434	7e-72	515/687(75%)	38/687(6%)
Transcript_1697	1157	336	836	AK283253.1	Gryllus bimaculatus mRNA, GBcontig30114	608	525	24	4e-59	393/517(76%)	31/517(6%)
Transcript_1702	7700	2137	2678	XM_003203960.1	PREDICTED: Meleagris gallopavo baculoviral IAP repeat containing	15039	14063	13522	5e-76	428/555(77%)	26/555(5%)
Transcript_1702	7700	2137	2678	XM_419512.3	PREDICTED: Gallus gallus baculoviral IAP repeat containing 6	15198	14090	13549	2e-74	427/555(77%)	26/555(5%)
Transcript_1713	3963	2279	2976	XM_001359049.3	Drosophila pseudoobscura pseudoobscura GA17807 (Dpse\GA17807),	2797	890	193	5e-73	538/719(75%)	42/719(6%)
Transcript_1713	3963	2279	2976	XM_003736610.1	Drosophila pseudoobscura pseudoobscura GA17807 (Dpse\GA17807),	2709	802	105	5e-73	538/719(75%)	42/719(6%)
Transcript_1729	4489	534	794	XM_001659200.1	Aedes aegypti homeobox protein b partial mRNA	1640	124	384	4e-60	219/262(84%)	2/262(1%)
Transcript_1729	4489	546	772	NM_001206248.1	Bos taurus BarH-like homeobox 1 (BARHL1), mRNA	984	538	764	3e-46	191/231(83%)	8/231(3%)
Transcript_1729	4489	567	763	XM_002810618.1	PREDICTED: Pongo abelii BarH-like homeobox 2 (BARHL2), mRNA	1518	763	959	1e-44	169/200(85%)	6/200(3%)
Transcript_1729	4489	546	758	XM_003935918.1	PREDICTED: Saimiri boliviensis boliviensis BarH-like homeobox	2348	1151	1363	2e-43	178/215(83%)	4/215(2%)
Transcript_1729	4489	567	758	XM_003808404.1	PREDICTED: Pan paniscus BarH-like homeobox 2 (BARHL2), mRNA	1496	763	954	2e-43	165/195(85%)	6/195(3%)
Transcript_1729	4489	543	764	XM_003440099.1	PREDICTED: Oreochromis niloticus barH-like 1 homeobox protein-like	978	520	741	2e-43	186/226(82%)	8/226(4%)
Transcript_1729	4489	567	758	XM_003260033.1	PREDICTED: Nomascus leucogenys BarH-like homeobox 2 (BARHL2),	1499	766	957	2e-43	165/195(85%)	6/195(3%)
Transcript_1729	4489	546	758	XM_002820321.1	PREDICTED: Pongo abelii BarH-like homeobox 1 (BARHL1), mRNA	1203	556	768	2e-43	178/215(83%)	4/215(2%)
Transcript_1729	4489	567	758	BC126441.1	Homo sapiens BarH-like homeobox 2, mRNA (cDNA clone MGC:161719	1287	747	938	2e-43	165/195(85%)	6/195(3%)
Transcript_1729	4489	567	758	BC126439.1	Homo sapiens BarH-like homeobox 2, mRNA (cDNA clone MGC:161717	1287	747	938	2e-43	165/195(85%)	6/195(3%)
Transcript_1729	4489	567	758	NM_020063.1	Homo sapiens BarH-like homeobox 2 (BARHL2), mRNA	1496	763	954	2e-43	165/195(85%)	6/195(3%)
Transcript_1729	4489	544	758	XM_002191096.1	PREDICTED: Taeniopygia guttata similar to BarH-like homeobox	921	455	669	6e-43	179/217(82%)	4/217(2%)
Transcript_1729	4489	546	758	XM_003822467.1	PREDICTED: Pan paniscus BarH-like homeobox 1 (BARHL1), mRNA	2314	1151	1363	8e-42	177/215(82%)	4/215(2%)
Transcript_1729	4489	546	758	XM_003470811.1	PREDICTED: Cavia porcellus barH-like 1 homeobox protein-like	984	538	750	8e-42	177/215(82%)	4/215(2%)
Transcript_1729	4489	546	758	XM_001929435.2	PREDICTED: Sus scrofa BarH-like homeobox 1 (BARHL1), mRNA	1294	677	889	8e-42	177/215(82%)	4/215(2%)
Transcript_1729	4489	546	758	XM_001168385.2	PREDICTED: Pan troglodytes BarH-like homeobox 1 (BARHL1), mRNA	2022	1151	1363	8e-42	177/215(82%)	4/215(2%)
Transcript_1729	4489	546	758	XM_002743419.1	PREDICTED: Callithrix jacchus BarH-like homeobox 1 (BARHL1),	1920	730	942	8e-42	177/215(82%)	4/215(2%)
Transcript_1729	4489	546	758	BC136969.1	Homo sapiens BarH-like homeobox 1, mRNA (cDNA clone MGC:168584	1284	677	889	8e-42	177/215(82%)	4/215(2%)
Transcript_1729	4489	546	758	BC136956.1	Homo sapiens BarH-like homeobox 1, mRNA (cDNA clone MGC:168571	1284	677	889	8e-42	177/215(82%)	4/215(2%)
Transcript_1729	4489	546	758	AB463426.1	Synthetic construct DNA, clone: pF1KB9702, Homo sapiens BARHL1	system	547	759	8e-42	177/215(82%)	4/215(2%)
Transcript_1729	4489	546	758	NM_020064.3	Homo sapiens BarH-like homeobox 1 (BARHL1), mRNA	1907	730	942	8e-42	177/215(82%)	4/215(2%)
Transcript_1748	1048	343	1048	XM_003446094.1	PREDICTED: Oreochromis niloticus ATP synthase subunit alpha,	2180	268	973	4e-168	587/714(82%)	16/714(2%)
Transcript_1748	1048	347	1048	XM_003451467.1	PREDICTED: Oreochromis niloticus ATP synthase subunit alpha,	1903	300	1001	7e-161	581/711(82%)	18/711(3%)
Transcript_1748	1048	346	1048	AB042437.1	Cyprinus carpio mRNA for mitochondrial ATP synthase alpha-subunit,	1889	285	987	4e-158	582/714(82%)	22/714(3%)
Transcript_1748	1048	343	1044	CR731774.2	Tetraodon nigroviridis full-length cDNA	1841	257	957	1e-153	576/710(81%)	17/710(2%)
Transcript_1748	1048	343	1044	CR730781.2	Tetraodon nigroviridis full-length cDNA	1841	256	955	1e-153	576/710(81%)	18/710(3%)
Transcript_1748	1048	343	1044	CR723862.2	Tetraodon nigroviridis full-length cDNA	1780	196	896	6e-152	577/712(81%)	21/712(3%)
Transcript_1748	1048	347	1048	JX211301.1	Callorhinchus milii clone P02E13.Liver.lv16 ATP synthase subunit	1878	295	996	7e-151	577/713(81%)	22/713(3%)
Transcript_1748	1048	347	1048	JX052533.1	Callorhinchus milii clone P12D06.Gills.g16 mRNA sequence	1886	303	1004	7e-151	577/713(81%)	22/713(3%)
Transcript_1748	1048	347	1048	JX212586.1	Callorhinchus milii clone P09N12.Testis.t16 ATP synthase subunit	1901	318	1019	3e-149	576/713(81%)	22/713(3%)
Transcript_1748	1048	347	1048	JX209973.1	Callorhinchus milii clone P04N05.Spleen.s2 ATP synthase subunit	1893	310	1011	3e-149	576/713(81%)	22/713(3%)
Transcript_1748	1048	308	1034	XM_003759512.1	PREDICTED: Sarcophilus harrisii ATP synthase, H+ transporting,	transcriptvariant1(ATP5A1),mRNA	382	1108	4e-148	594/740(80%)	26/740(4%)
Transcript_1748	1048	342	1034	XM_001364667.2	PREDICTED: Monodelphis domestica ATP synthase subunit alpha,	1720	256	948	2e-147	569/704(81%)	22/704(3%)
Transcript_1748	1048	343	1044	CR728452.2	Tetraodon nigroviridis full-length cDNA	1851	266	965	6e-147	573/711(81%)	20/711(3%)
Transcript_1748	1048	343	1044	CR728286.2	Tetraodon nigroviridis full-length cDNA	1846	257	957	6e-147	574/712(81%)	21/712(3%)
Transcript_1748	1048	343	1026	CR730082.2	Tetraodon nigroviridis full-length cDNA	1233	101	783	3e-145	560/693(81%)	19/693(3%)
Transcript_1748	1048	342	1034	XM_001916244.2	PREDICTED: Equus caballus ATP synthase, H+ transporting, mitochondrial	mRNA	330	1022	3e-144	570/707(81%)	28/707(4%)
Transcript_1748	1048	342	1039	AB622206.1	Mesocricetus auratus atp5a1 mRNA for ATP synthase alpha subunit	1855	250	947	6e-142	573/713(80%)	30/713(4%)
Transcript_1748	1048	343	1044	CR725009.2	Tetraodon nigroviridis full-length cDNA	1800	217	919	7e-141	572/714(80%)	23/714(3%)
Transcript_1748	1048	342	1039	NM_001133374.1	Pongo abelii ATP synthase, H+ transporting, mitochondrial F1	encodingmitochondrialprotein,mRNA	240	937	3e-140	570/711(80%)	26/711(4%)
Transcript_1748	1048	342	1039	XM_003914340.1	PREDICTED: Papio anubis ATP synthase, H+ transporting, mitochondrial	mRNA	167	864	6e-137	569/712(80%)	28/712(4%)
Transcript_1748	1048	343	1035	CR729170.2	Tetraodon nigroviridis full-length cDNA	1831	250	941	3e-135	561/703(80%)	21/703(3%)
Transcript_1769	1883	235	957	XM_001605486.2	PREDICTED: Nasonia vitripennis RING finger protein 121-like (LOC100121927),	1329	321	1043	3e-107	571/740(77%)	34/740(5%)
Transcript_1771	902	170	820	FJ855486.1	Periplaneta americana glutathione S transferase class delta variant	651	1	651	0	651/651(100%)	0/651(0%)
Transcript_1771	902	170	820	FJ855485.1	Periplaneta americana glutathione S transferase class delta variant	651	1	651	0	650/651(99%)	0/651(0%)
Transcript_1771	902	170	820	AY792949.1	Periplaneta americana Per a 5 allergen mRNA, complete cds	651	1	651	0	644/651(99%)	0/651(0%)
Transcript_1771	902	170	820	GU073456.1	Periplaneta americana glutathione S-transferase-like mRNA, complete	651	1	651	0	600/654(92%)	6/654(1%)
Transcript_1776	569	145	437	AY588073.1	Homalodisca coagulata putative vacuolar ATP synthase subunit	681	1	293	2e-80	252/294(86%)	2/294(1%)
Transcript_1776	569	144	434	XM_965528.1	PREDICTED: Tribolium castaneum similar to AGAP002401-PA (LOC659201),	1059	99	389	4e-66	243/293(83%)	4/293(1%)
Transcript_1776	569	142	434	XM_003689825.1	PREDICTED: Apis florea V-type proton ATPase subunit E-like, transcript	953	157	449	2e-65	246/297(83%)	8/297(3%)
Transcript_1776	569	142	434	XM_003689824.1	PREDICTED: Apis florea V-type proton ATPase subunit E-like, transcript	1040	157	449	2e-65	246/297(83%)	8/297(3%)
Transcript_1776	569	142	386	XM_003251783.1	PREDICTED: Apis mellifera vacuolar H[+]-ATPase 26kD E subunit,	1019	122	366	2e-65	213/248(86%)	6/248(2%)
Transcript_1776	569	142	386	XM_625095.3	PREDICTED: Apis mellifera vacuolar H[+]-ATPase 26kD E subunit,	1116	132	376	2e-65	213/248(86%)	6/248(2%)
Transcript_1776	569	145	434	DQ445519.1	Graphocephala atropunctata isolate WHGA0449 putative vacuolar	681	1	290	3e-62	239/291(82%)	2/291(1%)
Transcript_1776	569	145	437	XM_003700317.1	PREDICTED: Megachile rotundata V-type proton ATPase subunit E-like,	1076	150	442	2e-60	243/297(82%)	8/297(3%)
Transcript_1776	569	145	435	XM_003700319.1	PREDICTED: Megachile rotundata V-type proton ATPase subunit E-like,	989	150	440	2e-59	241/295(82%)	8/295(3%)
Transcript_1776	569	145	399	EF070444.1	Maconellicoccus hirsutus clone WHMH2689 putative vacuolar ATP	681	1	255	2e-54	213/258(83%)	6/258(2%)
Transcript_1776	569	142	417	HM243145.1	Nilaparvata lugens putative vacuolar ATP synthase subunit E (Ve-1)	2100	42	317	4e-51	225/279(81%)	6/279(2%)
Transcript_1776	569	145	389	XM_003795466.1	PREDICTED: Otolemur garnettii ATPase, H+ transporting, lysosomal	1093	188	432	2e-50	206/250(82%)	10/250(4%)
Transcript_1776	569	145	365	X71491.1	H.sapiens mRNA for vacuolar proton ATPase, subunit E	1234	57	277	7e-49	190/227(84%)	12/227(5%)
Transcript_1776	569	145	365	GQ427732.1	Cynopterus sphinx lysosomal H+-transporting ATPase V1 subunit	678	1	221	1e-47	188/226(83%)	10/226(4%)
Transcript_1776	569	145	381	XM_001489774.2	PREDICTED: Equus caballus ATPase, H+ transporting, lysosomal	1112	1	237	4e-46	197/241(82%)	8/241(3%)
Transcript_1776	569	145	381	XM_001489704.3	PREDICTED: Equus caballus ATPase, H+ transporting, lysosomal	1324	123	359	4e-46	197/241(82%)	8/241(3%)
Transcript_1776	569	145	381	XR_154614.1	PREDICTED: Otolemur garnettii ATPase, H+ transporting, lysosomal	1051	139	375	1e-42	197/243(81%)	12/243(5%)
Transcript_1835	5334	3664	4257	GQ885307.1	Periplaneta americana voucher PamNEOPT tetrahydrofolate synthase	594	594	1	0	592/594(99%)	0/594(0%)
Transcript_1835	5334	3410	4474	XM_003204120.1	PREDICTED: Meleagris gallopavo methylenetetrahydrofolate dehydrogenase	2923	2213	1149	2e-113	824/1103(75%)	76/1103(7%)
Transcript_1835	5334	3410	4474	XM_419672.3	PREDICTED: Gallus gallus methylenetetrahydrofolate dehydrogenase	3876	2123	1059	4e-100	815/1102(74%)	74/1102(7%)
Transcript_1835	5334	3410	4474	XM_002188360.1	PREDICTED: Taeniopygia guttata hypothetical protein LOC100224764	2911	2063	999	2e-83	811/1108(73%)	86/1108(8%)
Transcript_1847	931	1	177	XM_002054608.1	Drosophila virilis GJ24568 (Dvir\GJ24568), mRNA	1353	1177	1353	3e-49	155/177(88%)	0/177(0%)
Transcript_1847	931	1	177	XM_001999423.1	Drosophila mojavensis GI23057 (Dmoj\GI23057), mRNA	1353	1177	1353	2e-47	154/177(87%)	0/177(0%)
Transcript_1847	931	1	179	XM_001652094.1	Aedes aegypti tubulin alpha chain partial mRNA	1575	1297	1475	6e-47	155/179(87%)	0/179(0%)
Transcript_1847	931	1	177	XM_001953170.1	Drosophila ananassae GF17649 (Dana\GF17649), mRNA	1353	1177	1353	7e-46	153/177(86%)	0/177(0%)
Transcript_1847	931	1	177	DQ440241.1	Aedes aegypti clone AET-2915 alpha tubulin mRNA, complete cds	1353	1177	1353	7e-46	153/177(86%)	0/177(0%)
Transcript_1847	931	1	183	XM_001867913.1	Culex quinquefasciatus tubulin alpha-1 chain, mRNA	1529	1177	1360	3e-44	157/184(85%)	1/184(1%)
Transcript_1847	931	1	177	XM_001870334.1	Culex quinquefasciatus tubulin alpha-1 chain, mRNA	1353	1177	1353	2e-42	151/177(85%)	0/177(0%)
Transcript_1847	931	1	143	JF919372.1	Crassostrea ariakensis clone Ca77 tubulin alpha mRNA, partial	817	527	669	6e-42	128/143(90%)	0/143(0%)
Transcript_1847	931	1	177	EU100017.1	Spodoptera exigua alpha-tubulin mRNA, complete cds	1449	1181	1357	8e-41	151/178(85%)	2/178(1%)
Transcript_1862	1924	192	650	XM_001960847.1	Drosophila ananassae GF11276 (Dana\GF11276), mRNA	2934	2349	2807	2e-75	371/471(79%)	24/471(5%)
Transcript_1864	2535	2023	2340	XM_003902875.1	PREDICTED: Papio anubis transcription elongation factor B (SIII),	(TCEB1),mRNA	484	167	4e-67	264/322(82%)	8/322(2%)
Transcript_1864	2535	2023	2340	XM_003902874.1	PREDICTED: Papio anubis transcription elongation factor B (SIII),	(TCEB1),mRNA	594	277	4e-67	264/322(82%)	8/322(2%)
Transcript_1864	2535	2023	2340	XM_003902873.1	PREDICTED: Papio anubis transcription elongation factor B (SIII),	(TCEB1),mRNA	458	141	4e-67	264/322(82%)	8/322(2%)
Transcript_1864	2535	2023	2340	NM_001198677.1	Macaca mulatta transcription elongation factor B (SIII), polypeptide	711	457	140	4e-67	264/322(82%)	8/322(2%)
Transcript_1864	2535	2023	2340	XM_003940690.1	PREDICTED: Saimiri boliviensis boliviensis transcription elongation	mRNA	507	190	2e-65	263/322(82%)	8/322(2%)
Transcript_1864	2535	2023	2340	XM_003940689.1	PREDICTED: Saimiri boliviensis boliviensis transcription elongation	mRNA	422	105	2e-65	263/322(82%)	8/322(2%)
Transcript_1864	2535	2023	2340	XM_003940688.1	PREDICTED: Saimiri boliviensis boliviensis transcription elongation	mRNA	483	166	2e-65	263/322(82%)	8/322(2%)
Transcript_1864	2535	2023	2340	XM_003831313.1	PREDICTED: Pan paniscus transcription elongation factor B (SIII),	(TCEB1),mRNA	484	167	2e-65	263/322(82%)	8/322(2%)
Transcript_1864	2535	2023	2340	XM_003831312.1	PREDICTED: Pan paniscus transcription elongation factor B (SIII),	(TCEB1),mRNA	623	306	2e-65	263/322(82%)	8/322(2%)
Transcript_1864	2535	2023	2340	XM_003831311.1	PREDICTED: Pan paniscus transcription elongation factor B (SIII),	(TCEB1),mRNA	571	254	2e-65	263/322(82%)	8/322(2%)
Transcript_1864	2535	2023	2340	XM_003831310.1	PREDICTED: Pan paniscus transcription elongation factor B (SIII),	(TCEB1),mRNA	739	422	2e-65	263/322(82%)	8/322(2%)
Transcript_1864	2535	2023	2340	XM_003831309.1	PREDICTED: Pan paniscus transcription elongation factor B (SIII),	(TCEB1),mRNA	432	115	2e-65	263/322(82%)	8/322(2%)
Transcript_1864	2535	2023	2340	XM_003831308.1	PREDICTED: Pan paniscus transcription elongation factor B (SIII),	(TCEB1),mRNA	486	169	2e-65	263/322(82%)	8/322(2%)
Transcript_1864	2535	2023	2340	XM_003831307.1	PREDICTED: Pan paniscus transcription elongation factor B (SIII),	(TCEB1),mRNA	600	283	2e-65	263/322(82%)	8/322(2%)
Transcript_1864	2535	2023	2340	XM_002819184.2	PREDICTED: Pongo abelii transcription elongation factor B (SIII),	2134	645	328	2e-65	263/322(82%)	8/322(2%)
Transcript_1864	2535	2023	2340	NG_030432.1	Pan troglodytes transcription elongation factor B (SIII), polypeptide	7	537	220	2e-65	263/322(82%)	8/322(2%)
Transcript_1864	2535	2023	2340	NM_001252005.1	Pan troglodytes transcription elongation factor B (SIII), polypeptide	667	437	120	2e-65	263/322(82%)	8/322(2%)
Transcript_1864	2535	2023	2340	XM_001154170.2	PREDICTED: Pan troglodytes transcription elongation factor B	700	464	147	2e-65	263/322(82%)	8/322(2%)
Transcript_1864	2535	2023	2340	NM_001204864.1	Homo sapiens transcription elongation factor B (SIII), polypeptide	1870	378	61	2e-65	264/323(82%)	10/323(3%)
Transcript_1864	2535	2023	2340	NM_001204863.1	Homo sapiens transcription elongation factor B (SIII), polypeptide	2038	546	229	2e-65	264/323(82%)	10/323(3%)
Transcript_1864	2535	2023	2340	NM_001204862.1	Homo sapiens transcription elongation factor B (SIII), polypeptide	1976	484	167	2e-65	264/323(82%)	10/323(3%)
Transcript_1866	2437	836	2437	JN565076.1	Coptotermes formosanus trehalose-6-phosphate synthase mRNA, partial	2029	1622	18	0	1332/1617(82%)	27/1617(2%)
Transcript_1867	1528	453	1112	AK383430.1	Bombyx mori mRNA, clone: MFB-06A12	1739	766	1425	6e-64	503/677(74%)	34/677(5%)
Transcript_1876	2664	2033	2664	AF483192.1	Periplaneta americana ryanodine receptor pRyR (Rya) mRNA, partial	891	890	259	0	629/632(99%)	0/632(0%)
Transcript_1876	2664	1996	2640	XM_003246143.1	PREDICTED: Acyrthosiphon pisum ryanodine receptor 44F-like, transcript	16113	15838	15194	4e-137	525/650(81%)	10/650(2%)
Transcript_1876	2664	1996	2640	XM_003246142.1	PREDICTED: Acyrthosiphon pisum ryanodine receptor 44F-like, transcript	16173	15828	15184	4e-137	525/650(81%)	10/650(2%)
Transcript_1876	2664	2000	2640	XM_003411006.1	PREDICTED: Loxodonta africana ryanodine receptor 2 (cardiac)	15021	15008	14365	5e-77	498/658(76%)	31/658(5%)
Transcript_1876	2664	1992	2448	XM_002807197.1	PREDICTED: Callithrix jacchus ryanodine receptor 3-like (LOC100397905),	14482	14393	13936	3e-74	368/468(79%)	21/468(4%)
Transcript_1885	5967	3365	4228	GQ887529.1	Periplaneta americana voucher PamNEOPT acetylglucosaminyl-transferase	864	864	1	0	857/864(99%)	0/864(0%)
Transcript_1885	5967	3372	4225	GQ887526.1	Machiloides banksi voucher MbaARCHEO acetylglucosaminyl-transferase	867	860	4	4e-165	688/866(79%)	21/866(2%)
Transcript_1885	5967	3384	4222	GQ887534.1	Pedetontus saltator voucher PsaARCHEO acetylglucosaminyl-transferase	866	848	7	4e-160	674/852(79%)	23/852(3%)
Transcript_1885	5967	3369	4225	GQ887512.1	Ephemerella inconstans voucher EinEPHEM acetylglucosaminyl-transferase	867	863	4	9e-152	683/870(79%)	23/870(3%)
Transcript_1888	1857	245	1508	XM_003697474.1	PREDICTED: Apis florea 26S protease regulatory subunit 6A-like	1717	175	1438	0	1031/1289(80%)	50/1289(4%)
Transcript_1888	1857	359	1504	XM_002423161.1	Pediculus humanus corporis 26S protease regulatory subunit 6A,	1146	1	1146	0	943/1162(81%)	32/1162(3%)
Transcript_1888	1857	230	1504	XM_392722.4	PREDICTED: Apis mellifera Tat-binding protein-1 (Tbp-1), mRNA	1697	143	1417	0	1036/1303(80%)	56/1303(4%)
Transcript_1888	1857	223	1504	XM_001604836.2	PREDICTED: Nasonia vitripennis proteasome (prosome, macropain)	1534	151	1432	0	1023/1307(78%)	50/1307(4%)
Transcript_1899	3859	3	559	XM_002092234.1	Drosophila yakuba GE14097 (Dyak\GE14097), mRNA	2154	2079	1523	2e-71	437/572(76%)	30/572(5%)
Transcript_1946	2190	4	290	XM_003393148.1	PREDICTED: Bombus terrestris rho GTPase-activating protein 190-like	6857	3475	3759	5e-51	233/290(80%)	8/290(3%)
Transcript_1975	1505	28	962	GU324310.1	Lateolabrax japonicus phosphoenolpyruvate carboxykinase mRNA,	2215	811	1751	9e-97	724/971(75%)	66/971(7%)
Transcript_1975	1505	15	783	DQ924446.1	Scelio sp. CD036 phosphoenolpyruvate carboxykinase (PEPCK) mRNA,	1035	256	1029	7e-63	579/791(73%)	39/791(5%)
Transcript_2022	1296	274	920	XM_002435115.1	Ixodes scapularis IK cytokine down-regulator of HLA class II,	1647	860	220	2e-68	503/669(75%)	50/669(7%)
Transcript_2022	1296	277	720	XM_003457013.1	PREDICTED: Oreochromis niloticus IK cytokine, down-regulator	1783	1041	599	4e-65	364/465(78%)	43/465(9%)
Transcript_2036	687	138	595	EF103424.1	Haliotis discus discus ribosomal protein S14 mRNA, complete cds	552	32	486	1e-62	364/471(77%)	29/471(6%)
Transcript_2047	1515	862	1504	XM_003251426.1	PREDICTED: Apis mellifera ras-related protein Rab-5B-like (LOC100577764),	901	761	120	1e-105	521/664(78%)	43/664(6%)
Transcript_2047	1515	950	1462	AY737682.1	Aiptasia pulchella Rab5 protein mRNA, complete cds	1410	718	207	2e-103	421/522(81%)	19/522(4%)
Transcript_2048	3033	678	1268	GQ888063.1	Periplaneta americana voucher PamNEOPT gln amidotransferase mRNA,	591	1	591	0	591/591(100%)	0/591(0%)
Transcript_2049	3951	1087	1803	XM_314690.5	Anopheles gambiae str. PEST AGAP008585-PA (AgaP_AGAP008585) mRNA,	3871	3735	3019	7e-67	545/736(74%)	38/736(5%)
Transcript_2082	1969	588	1082	XM_003440680.1	PREDICTED: Oreochromis niloticus SNW domain-containing protein	1611	471	965	3e-82	399/507(79%)	24/507(5%)
Transcript_2091	2327	115	2162	EU926975.2	Blattella germanica target of rapamycin mRNA, complete cds	7921	5704	7751	0	1689/2067(82%)	38/2067(2%)
Transcript_2091	2327	160	1784	XM_001948083.2	PREDICTED: Acyrthosiphon pisum serine/threonine-protein kinase	8286	5615	7239	3e-178	1251/1678(75%)	106/1678(6%)
Transcript_2095	503	26	487	AY099330.1	Periplaneta americana ribosomal protein S12 mRNA, partial cds	512	8	469	0	461/462(99%)	0/462(0%)
Transcript_2135	3023	204	603	XM_003438775.1	PREDICTED: Oreochromis niloticus histone H3.3-like (LOC100697387),	560	77	476	1e-92	334/404(83%)	8/404(2%)
Transcript_2135	3023	226	622	XR_121118.1	PREDICTED: Nomascus leucogenys histone H3.3-like (LOC100583883),	614	177	573	1e-92	332/401(83%)	8/401(2%)
Transcript_2135	3023	212	622	AC148401.31	Papio anubis clone rp41-24b4, complete sequence	133452	98249	98659	5e-92	342/416(82%)	10/416(2%)
Transcript_2135	3023	212	622	XM_003905313.1	PREDICTED: Papio anubis histone H3.3-like (LOC101014443), mRNA	840	122	532	2e-90	341/416(82%)	10/416(2%)
Transcript_2135	3023	212	622	XM_003827456.1	PREDICTED: Pan paniscus histone H3.3-like (LOC100992611), mRNA	996	34	444	2e-90	340/415(82%)	8/415(2%)
Transcript_2135	3023	212	622	XM_001096527.2	PREDICTED: Macaca mulatta histone H3.3-like, transcript variant	882	93	503	1e-88	340/416(82%)	10/416(2%)
Transcript_2135	3023	212	622	AC090964.10	Papio anubis clone rp41-177g23, complete sequence	182747	58885	59295	1e-88	341/417(82%)	12/417(3%)
Transcript_2135	3023	199	622	GU587890.1	Ictalurus furcatus clone CBNH826 histone h3.3 (H33) mRNA, complete	715	55	478	1e-87	347/428(81%)	8/428(2%)
Transcript_2135	3023	212	609	XM_001640295.1	Nematostella vectensis predicted protein (NEMVEDRAFT_v1g83663)	411	1	398	2e-86	328/401(82%)	6/401(1%)
Transcript_2135	3023	199	622	GU588972.1	Ictalurus punctatus clone CBZA16233 histone h3.3 (H33) mRNA,	741	73	496	7e-86	346/428(81%)	8/428(2%)
Transcript_2135	3023	212	622	XM_003746406.1	PREDICTED: Metaseiulus occidentalis uncharacterized LOC100903667	1239	829	1239	2e-85	336/414(81%)	6/414(1%)
Transcript_2135	3023	212	622	XM_001092873.2	PREDICTED: Macaca mulatta histone H3.3-like (LOC707319), mRNA	932	123	533	2e-85	338/416(81%)	10/416(2%)
Transcript_2135	3023	212	609	XM_001640419.1	Nematostella vectensis predicted protein (NEMVEDRAFT_v1g198088)	411	1	398	8e-85	327/401(82%)	6/401(1%)
Transcript_2135	3023	212	609	XM_001628715.1	Nematostella vectensis predicted protein (NEMVEDRAFT_v1g118897)	411	1	398	8e-85	327/401(82%)	6/401(1%)
Transcript_2135	3023	212	609	XM_001640417.1	Nematostella vectensis predicted protein (NEMVEDRAFT_v1g83955)	411	1	398	4e-83	326/401(81%)	6/401(1%)
Transcript_2135	3023	212	609	XM_001640318.1	Nematostella vectensis predicted protein (NEMVEDRAFT_v1g83858)	411	1	398	4e-83	327/402(81%)	8/402(2%)
Transcript_2135	3023	212	609	XM_001638477.1	Nematostella vectensis predicted protein (NEMVEDRAFT_v1g200351)	411	1	398	2e-81	325/401(81%)	6/401(1%)
Transcript_2135	3023	212	609	XM_001633243.1	Nematostella vectensis predicted protein (NEMVEDRAFT_v1g104848)	411	1	398	2e-81	325/401(81%)	6/401(1%)
Transcript_2135	3023	212	609	XM_001632560.1	Nematostella vectensis predicted protein (NEMVEDRAFT_v1g229546)	411	1	398	2e-81	325/401(81%)	6/401(1%)
Transcript_2135	3023	212	609	XM_001620107.1	Nematostella vectensis predicted protein (NEMVEDRAFT_v1g148952)	423	13	410	2e-81	325/401(81%)	6/401(1%)
Transcript_2135	3023	212	609	XM_001638411.1	Nematostella vectensis predicted protein (NEMVEDRAFT_v1g89555)	411	1	398	4e-78	324/402(81%)	8/402(2%)
Transcript_2142	1108	304	572	CP001751.1	Candidatus Puniceispirillum marinum IMCC1322, complete genome	2753527	157578	157846	7e-57	223/271(82%)	4/271(1%)
Transcript_2142	1108	275	628	XM_002305391.1	Populus trichocarpa predicted protein, mRNA	683	287	640	4e-54	282/360(78%)	12/360(3%)
Transcript_2142	1108	269	636	XM_003290509.1	Dictyostelium purpureum NADH-ubiquinone oxidoreductase 23 kDa	612	220	587	1e-53	297/380(78%)	24/380(6%)
Transcript_2180	3915	474	917	GQ888111.1	Periplaneta americana voucher PamNEOPT leu-tRNA synthetase mRNA,	444	1	444	0	436/444(98%)	0/444(0%)
Transcript_2204	771	1	254	D00711.1	PELLBP Periplaneta americana mRNA for lipopolysaccharide-binding protein,	2309	781	1034	9e-129	254/254(100%)	0/254(0%)
Transcript_2243	1414	294	1414	JQ686949.1	Cryptocercus punctulatus heat shock protein 70 mRNA, complete	2370	64	1184	0	956/1128(85%)	14/1128(1%)
Transcript_2243	1414	294	1411	AY299637.3	Locusta migratoria heat shock protein 70 mRNA, complete cds	1968	1	1124	0	916/1142(80%)	42/1142(4%)
Transcript_2243	1414	294	1396	EF523379.1	Omphisa fuscidentalis heat shock cognate 70 protein (hsc70) mRNA,	2080	1	1103	0	891/1117(80%)	28/1117(3%)
Transcript_2243	1414	300	1396	JF809817.1	Agrotis ipsilon heat shock protein 70 mRNA, complete cds	2240	150	1246	0	879/1116(79%)	38/1116(3%)
Transcript_2243	1414	294	1408	GU289400.1	Mantichorula semenowi heat shock protein 70 (HSP70) mRNA, complete	2201	84	1198	0	890/1134(78%)	38/1134(3%)
Transcript_2243	1414	290	1414	AB262973.1	Coturnix japonica HSPA8 mRNA for heat shock protein 70kDa, complete	2395	129	1252	0	891/1143(78%)	37/1143(3%)
Transcript_2243	1414	291	1414	AB167744.1	Numida meleagris hspa8 mRNA for heat shock protein, complete	2269	124	1247	0	890/1143(78%)	38/1143(3%)
Transcript_2243	1414	309	1414	NM_001261657.2	Macaca mulatta heat shock 70kDa protein 8 (HSPA8), mRNA	2267	97	1202	0	879/1127(78%)	42/1127(4%)
Transcript_2243	1414	294	1399	EU306518.1	Mythimna separata Hsp70 mRNA, complete cds	1962	1	1109	0	878/1127(78%)	39/1127(3%)
Transcript_2243	1414	306	1414	NM_205003.2	Gallus gallus heat shock 70kDa protein 8 (HSPA8), mRNA	2119	58	1166	0	880/1130(78%)	42/1130(4%)
Transcript_2243	1414	309	1414	AB072749.1	Macaca fascicularis testis cDNA clone:QtsA-16150, similar to	2283	96	1201	0	878/1127(78%)	42/1127(4%)
Transcript_2243	1414	306	1414	AJ004940.1	Gallus gallus mRNA for heat shock cognate 70	2120	59	1167	0	880/1130(78%)	42/1130(4%)
Transcript_2243	1414	309	1414	X73685.1	C.aethiops hsp70 mRNA	2177	17	1122	0	878/1127(78%)	42/1127(4%)
Transcript_2243	1414	290	1405	HQ185257.1	Exopalaemon carinicauda heat shock protein 70 (hsp70) mRNA, complete	2250	81	1195	3e-180	881/1137(77%)	43/1137(4%)
Transcript_2243	1414	290	1411	XM_961518.2	PREDICTED: Tribolium castaneum similar to heat shock cognate	2117	58	1178	3e-180	884/1142(77%)	41/1142(4%)
Transcript_2243	1414	290	1405	AY748350.1	Fenneropenaeus chinensis heat shock protein 70 cognate mRNA,	2090	64	1178	2e-178	880/1137(77%)	43/1137(4%)
Transcript_2243	1414	309	1414	JF740030.1	Cyclina sinensis voucher B.P.Pan DG33 heat shock protein 70 mRNA,	2222	6	1111	2e-177	877/1132(77%)	52/1132(5%)
Transcript_2243	1414	306	1414	AB306280.1	Alligator mississippiensis HSP70B mRNA for heat shock protein	2269	83	1191	2e-173	871/1129(77%)	40/1129(4%)
Transcript_2243	1414	308	1414	AY206871.1	Chlamys farreri heat shock protein 70 (hsp70) mRNA, complete	2573	66	1172	5e-164	873/1136(77%)	58/1136(5%)
Transcript_2243	1414	306	1408	CR729311.2	Tetraodon nigroviridis full-length cDNA	2216	99	1198	1e-160	867/1130(77%)	57/1130(5%)
Transcript_2243	1414	290	1408	CR694651.2	Tetraodon nigroviridis full-length cDNA	1683	89	1207	1e-160	878/1147(77%)	56/1147(5%)
Transcript_2266	3615	178	1080	XM_003396743.1	PREDICTED: Bombus terrestris vacuolar protein sorting-associated	3072	196	1095	2e-92	695/932(75%)	61/932(7%)
Transcript_2266	3615	362	1062	NM_001093101.1	Xenopus laevis vacuolar protein sorting 26 homolog B (S. pombe)	gb|BC076820.1|XenopuslaevisMGC83803protein,mRNA(cDNAcloneMGC:83803IMAGE:6642158),	335	1035	5e-78	546/725(75%)	48/725(7%)
Transcript_2266	3615	356	1049	XM_003386152.1	PREDICTED: Amphimedon queenslandica vacuolar protein sorting-associated	1051	214	907	2e-72	536/716(75%)	44/716(6%)
Transcript_2276	959	12	777	AB011377.1	Periplaneta americana mRNA for homologue of Sarcophaga 26,29kDa	2811	2046	2811	0	764/766(99%)	0/766(0%)
Transcript_2293	2259	1161	2236	XM_001950574.2	PREDICTED: Acyrthosiphon pisum coronin-1C-like (LOC100161624),	4962	1825	750	1e-131	834/1106(75%)	60/1106(5%)
Transcript_2307	2793	1873	2373	AK113566.1	Ciona intestinalis cDNA, clone:ciad073m02, full insert sequence	965	563	62	2e-55	391/517(76%)	31/517(6%)
Transcript_2317	3071	2251	2601	D49515.1	Periplaneta americana clone PL25 mRNA for lectin-related protein,	2901	2112	2467	8e-120	320/358(89%)	9/358(3%)
Transcript_2355	1924	156	852	NM_001204873.1	Homo sapiens aminopeptidase-like 1 (NPEPL1), transcript variant	2110	658	1354	4e-81	543/719(76%)	44/719(6%)
Transcript_2355	1924	156	852	NM_001204872.1	Homo sapiens aminopeptidase-like 1 (NPEPL1), transcript variant	2160	708	1404	4e-81	543/719(76%)	44/719(6%)
Transcript_2355	1924	156	852	AK297667.1	Homo sapiens cDNA FLJ55989 complete cds, highly similar to Probable	1780	654	1350	4e-81	543/719(76%)	44/719(6%)
Transcript_2355	1924	156	852	AK315684.1	Homo sapiens cDNA, FLJ96778, highly similar to Homo sapiens aminopeptidase-like	1599	697	1393	4e-81	543/719(76%)	44/719(6%)
Transcript_2355	1924	156	852	AK307771.1	Homo sapiens cDNA, FLJ97719	1912	703	1399	4e-81	543/719(76%)	44/719(6%)
Transcript_2355	1924	156	852	DQ896827.2	Synthetic construct Homo sapiens clone IMAGE:100011287; FLH263628.01L;	encodescompleteprotein	356	1052	4e-81	543/719(76%)	44/719(6%)
Transcript_2355	1924	156	852	DQ894816.2	Synthetic construct Homo sapiens clone IMAGE:100009276; FLH178741.01L;	encodescompleteprotein	356	1052	4e-81	543/719(76%)	44/719(6%)
Transcript_2355	1924	156	852	DQ891625.2	Synthetic construct clone IMAGE:100004255; FLH178744.01X; RZPDo839G08128D	protein	356	1052	4e-81	543/719(76%)	44/719(6%)
Transcript_2355	1924	156	852	NM_024663.3	Homo sapiens aminopeptidase-like 1 (NPEPL1), transcript variant	2217	765	1461	4e-81	543/719(76%)	44/719(6%)
Transcript_2355	1924	156	852	AK021645.1	Homo sapiens cDNA FLJ11583 fis, clone HEMBA1003680, weakly similar	3.4.11.-)	705	1401	4e-81	543/719(76%)	44/719(6%)
Transcript_2355	1924	156	852	AK223094.1	Homo sapiens mRNA for aminopeptidase-like 1 variant, clone: KAT04726	1698	723	1419	4e-81	543/719(76%)	44/719(6%)
Transcript_2355	1924	156	852	BC020507.1	Homo sapiens aminopeptidase-like 1, mRNA (cDNA clone MGC:16890	2183	731	1427	4e-81	543/719(76%)	44/719(6%)
Transcript_2355	1924	156	852	XM_003806178.1	PREDICTED: Pan paniscus aminopeptidase-like 1, transcript variant	2205	658	1354	9e-78	541/719(75%)	44/719(6%)
Transcript_2355	1924	156	852	XM_003806177.1	PREDICTED: Pan paniscus aminopeptidase-like 1, transcript variant	2255	708	1404	9e-78	541/719(75%)	44/719(6%)
Transcript_2355	1924	156	852	XM_525369.3	PREDICTED: Pan troglodytes aminopeptidase-like 1 (NPEPL1), mRNA	1776	229	925	4e-76	540/719(75%)	44/719(6%)
Transcript_2355	1924	156	612	AB075854.1	Homo sapiens mRNA for KIAA1974 protein	5610	2055	2511	4e-61	362/470(77%)	26/470(6%)
Transcript_2362	1337	1	1038	NM_200199.1	Danio rerio smu-1 suppressor of mec-8 and unc-52 homolog (C.	gb|BC045945.1|Danioreriosmu-1suppressorofmec-8andunc-52homolog(C.	641	1684	4e-129	822/1084(76%)	86/1084(8%)
Transcript_2362	1337	1	1038	XM_003443372.1	PREDICTED: Oreochromis niloticus WD40 repeat-containing protein	2350	499	1542	1e-125	812/1076(75%)	70/1076(7%)
Transcript_2362	1337	10	1038	XM_001601309.2	PREDICTED: Nasonia vitripennis WD40 repeat-containing protein	1997	591	1616	3e-116	794/1059(75%)	63/1059(6%)
Transcript_2362	1337	13	1041	BC020034.1	Mus musculus cDNA clone IMAGE:4013025, containing frame-shift	1775	536	1568	4e-115	803/1070(75%)	78/1070(7%)
Transcript_2362	1337	13	1038	XM_003761383.1	PREDICTED: Sarcophilus harrisii smu-1 suppressor of mec-8 and	2054	541	1572	5e-109	796/1066(75%)	74/1066(7%)
Transcript_2362	1337	10	1038	XM_321720.5	Anopheles gambiae str. PEST AGAP001414-PA (AgaP_AGAP001414) mRNA,	1734	576	1598	1e-100	792/1066(74%)	80/1066(8%)
Transcript_2362	1337	514	1037	XM_002736953.1	PREDICTED: Saccoglossus kowalevskii WD40 repeat-containing protein	1660	913	1442	4e-45	409/550(74%)	46/550(8%)
Transcript_2363	5936	254	1033	XM_964082.2	PREDICTED: Tribolium castaneum similar to surfeit 4-like protein	1057	67	846	5e-95	609/804(76%)	48/804(6%)
Transcript_2364	618	11	618	FJ855489.1	Periplaneta americana glutathione S transferase class theta variant	654	623	16	3e-167	522/617(85%)	18/617(3%)
Transcript_2364	618	11	618	FJ855488.1	Periplaneta americana glutathione S transferase class theta variant	654	623	16	7e-164	520/617(84%)	18/617(3%)
Transcript_2364	618	11	618	FJ855487.1	Periplaneta americana glutathione S transferase class theta variant	654	623	16	7e-159	517/617(84%)	18/617(3%)
Transcript_2366	3587	38	940	XM_001982641.1	Drosophila erecta GG12945 (Dere\GG12945), mRNA	3441	1828	2729	4e-133	710/923(77%)	41/923(4%)
Transcript_2393	1630	21	265	XM_003425398.1	PREDICTED: Nasonia vitripennis voltage-dependent calcium channel	6854	6265	6506	1e-50	207/250(83%)	13/250(5%)
Transcript_2398	3109	2023	3001	XM_003702478.1	PREDICTED: Megachile rotundata guanine nucleotide-binding protein	mRNA	979	1	0	797/996(80%)	34/996(3%)
Transcript_2398	3109	2130	3001	XM_623208.3	PREDICTED: Apis mellifera guanine nucleotide-binding protein	3284	1004	133	0	716/882(81%)	20/882(2%)
Transcript_2398	3109	2130	3001	XM_003692987.1	PREDICTED: Apis florea guanine nucleotide-binding protein G(q)	3279	1004	133	0	714/882(81%)	20/882(2%)
Transcript_2398	3109	2130	3001	XM_003702477.1	PREDICTED: Megachile rotundata guanine nucleotide-binding protein	mRNA	872	1	0	713/882(81%)	20/882(2%)
Transcript_2398	3109	2022	3001	XM_003250079.1	PREDICTED: Apis mellifera guanine nucleotide-binding protein	3392	1112	133	0	792/999(79%)	38/999(4%)
Transcript_2398	3109	2022	3001	XM_003692988.1	PREDICTED: Apis florea guanine nucleotide-binding protein G(q)	3387	1112	133	0	791/1000(79%)	40/1000(4%)
Transcript_2398	3109	2022	3001	XM_003402567.1	PREDICTED: Bombus terrestris guanine nucleotide-binding protein	mRNA	1003	24	0	786/995(79%)	30/995(3%)
Transcript_2398	3109	2022	3001	XM_003702479.1	PREDICTED: Megachile rotundata guanine nucleotide-binding protein	mRNA	980	1	0	788/998(79%)	36/998(4%)
Transcript_2398	3109	2130	3001	XM_623366.2	PREDICTED: Apis mellifera guanine nucleotide-binding protein	3284	1004	133	2e-176	707/884(80%)	24/884(3%)
Transcript_2398	3109	2130	3001	XM_003692986.1	PREDICTED: Apis florea guanine nucleotide-binding protein G(q)	3279	1004	133	4e-173	706/885(80%)	26/885(3%)
Transcript_2398	3109	2130	3001	XM_003702480.1	PREDICTED: Megachile rotundata guanine nucleotide-binding protein	mRNA	872	1	2e-171	703/883(80%)	22/883(2%)
Transcript_2398	3109	2130	3001	XM_003702476.1	PREDICTED: Megachile rotundata guanine nucleotide-binding protein	mRNA	872	1	2e-171	703/883(80%)	22/883(2%)
Transcript_2398	3109	2130	3001	XM_003402566.1	PREDICTED: Bombus terrestris guanine nucleotide-binding protein	mRNA	895	24	4e-168	703/885(79%)	26/885(3%)
Transcript_2398	3109	2130	3001	XM_002740058.1	PREDICTED: Saccoglossus kowalevskii guanine nucleotide binding	1065	875	1	5e-92	669/897(75%)	47/897(5%)
Transcript_2398	3109	2430	3001	XM_003402568.1	PREDICTED: Bombus terrestris guanine nucleotide-binding protein	mRNA	595	24	9e-85	451/583(77%)	22/583(4%)
Transcript_2398	3109	2094	3007	EU344784.1	Euprymna scolopes light organ G alpha q subunit mRNA, complete	1362	1035	123	9e-55	696/960(73%)	93/960(10%)
Transcript_2398	3109	2129	3007	EU344783.1	Euprymna scolopes eye G alpha q subunit mRNA, complete cds	1375	1013	133	2e-52	672/926(73%)	92/926(10%)
Transcript_2414	819	218	687	XM_393509.4	PREDICTED: Apis mellifera mitochondrial-processing peptidase	1897	199	668	5e-72	379/485(78%)	30/485(6%)
Transcript_2414	819	218	687	XM_003697930.1	PREDICTED: Apis florea mitochondrial-processing peptidase subunit	1759	242	711	1e-68	378/486(78%)	32/486(7%)
Transcript_2414	819	218	687	XM_003489789.1	PREDICTED: Bombus impatiens mitochondrial-processing peptidase	1767	231	700	5e-57	372/487(76%)	34/487(7%)
Transcript_2414	819	218	687	XM_003392907.1	PREDICTED: Bombus terrestris mitochondrial-processing peptidase	2000	230	699	1e-53	371/488(76%)	36/488(7%)
Transcript_2419	725	8	725	L40818.1	PELCP8K Periplaneta americana (clone C12) allergen (Cr-PI) mRNA, complete	2418	2408	1688	0	712/721(99%)	3/721(0%)
Transcript_2419	725	348	725	GU726839.1	Periplaneta americana Per a 3 allergen mRNA, complete cds	2058	2058	1681	0	373/378(99%)	0/378(0%)
Transcript_2419	725	348	725	GU301884.1	Periplaneta americana major allergen Cr-PI mRNA, complete cds	2067	2067	1690	0	369/378(98%)	0/378(0%)
Transcript_2419	725	366	687	L40820.1	PELCP7K Periplaneta americana (clone C20) allergen (Cr-PI) mRNA, partial	2274	1879	1557	7e-95	283/326(87%)	7/326(2%)
Transcript_2419	725	366	689	L40819.1	PELCP5K Periplaneta americana allergen (Cr-PI) mRNA, partial cds	1774	1395	1072	1e-87	282/330(85%)	12/330(4%)
Transcript_2419	725	366	713	L40821.1	PELCP4K Periplaneta americana (clone C28) allergen (Cr-PI) mRNA, partial	1577	1165	818	3e-84	297/355(84%)	14/355(4%)
Transcript_2422	1354	146	1111	XM_396423.4	PREDICTED: Apis mellifera WD repeat domain phosphoinositide-interacting	mRNA	3613	2651	1e-119	753/995(76%)	61/995(6%)
Transcript_2424	3112	2585	3072	XM_002071575.1	Drosophila willistoni GK25049 (Dwil\GK25049), mRNA	615	488	1	4e-103	403/496(81%)	16/496(3%)
Transcript_2424	3112	2505	3072	XM_970132.2	PREDICTED: Tribolium castaneum similar to Rab-protein 10 CG17060-PA	1148	568	1	3e-89	447/575(78%)	14/575(2%)
Transcript_2424	3112	2603	3073	XM_001951428.2	PREDICTED: Acyrthosiphon pisum ras-related protein Rab-10-like	2015	899	429	5e-77	374/477(78%)	12/477(3%)
Transcript_2428	1962	363	1084	XM_001850350.1	Culex quinquefasciatus c-AMP-specific 3',5'-cyclic phosphodiesterase,	2466	334	1055	5e-115	578/742(78%)	40/742(5%)
Transcript_2429	934	6	865	XM_002399487.1	Ixodes scapularis tpr repeat nuclear phosphoprotein, putative,	3288	1788	2645	4e-118	685/893(77%)	68/893(8%)
Transcript_2429	934	4	764	XM_002083163.1	Drosophila simulans GD13607 (Dsim\GD13607), mRNA	1839	178	941	7e-91	591/783(75%)	41/783(5%)
Transcript_2429	934	4	765	XM_002034857.1	Drosophila sechellia GM14398 (Dsec\GM14398), mRNA	3459	1795	2556	3e-89	588/781(75%)	38/781(5%)
Transcript_2504	1709	28	1194	XM_002401163.1	Ixodes scapularis brahma/SWI2-related protein BRG-1, mRNA	1524	1209	34	0	975/1206(81%)	69/1206(6%)
Transcript_2504	1709	29	1191	XM_002011098.1	Drosophila mojavensis GI16377 (Dmoj\GI16377), mRNA	1515	1508	342	0	952/1191(80%)	52/1191(4%)
Transcript_2504	1709	38	1194	XM_001869363.1	Culex quinquefasciatus brg-1 associated factor, mRNA	1455	1439	262	0	950/1195(79%)	55/1195(5%)
Transcript_2504	1709	28	1189	NM_078588.3	Drosophila melanogaster brahma associated protein 60kD (Bap60),	2006	1747	584	0	947/1191(80%)	56/1191(5%)
Transcript_2504	1709	28	1189	XM_002106791.1	Drosophila simulans GD15903 (Dsim\GD15903), mRNA	1548	1542	379	0	946/1190(79%)	54/1190(5%)
Transcript_2504	1709	28	1189	AY069383.1	Drosophila melanogaster LD09078 full length cDNA	2026	1747	584	0	947/1191(80%)	56/1191(5%)
Transcript_2504	1709	28	1189	AF071503.1	AF071503 Drosophila melanogaster brahma associated protein 60 kDa mRNA,	2018	1747	584	0	946/1191(79%)	56/1191(5%)
Transcript_2504	1709	28	1189	XM_002042859.1	Drosophila sechellia GM11510 (Dsec\GM11510), mRNA	1530	1524	361	0	945/1191(79%)	56/1191(5%)
Transcript_2504	1709	28	1191	XM_002056809.1	Drosophila virilis GJ16750 (Dvir\GJ16750), mRNA	1518	1512	345	0	948/1196(79%)	60/1196(5%)
Transcript_2504	1709	29	1191	XM_001355051.2	Drosophila pseudoobscura pseudoobscura GA18095 (Dpse\GA18095),	1521	1514	348	0	947/1197(79%)	64/1197(5%)
Transcript_2504	1709	29	1191	XM_002024393.1	Drosophila persimilis GL15872 (Dper\GL15872), mRNA	1521	1514	348	0	946/1196(79%)	62/1196(5%)
Transcript_2504	1709	224	1189	AE014298.4	Drosophila melanogaster chromosome X, complete sequence	22422827	13051993	13052960	0	799/986(81%)	38/986(4%)
Transcript_2504	1709	224	1189	AC023697.5	Drosophila melanogaster X BAC RP98-13N3 (Roswell Park Cancer	171751	6795	7762	0	799/986(81%)	38/986(4%)
Transcript_2504	1709	224	1189	AC023711.5	Drosophila melanogaster X BAC RP98-6C4 (Roswell Park Cancer Institute	174157	145301	146268	0	799/986(81%)	38/986(4%)
Transcript_2504	1709	28	1194	XM_001653855.1	Aedes aegypti brg-1 associated factor partial mRNA	1997	1727	549	0	941/1202(78%)	58/1202(5%)
Transcript_2504	1709	28	1189	XM_002100395.1	Drosophila yakuba Bap60 (Dyak\Bap60), mRNA	1548	1542	379	0	933/1192(78%)	58/1192(5%)
Transcript_2504	1709	28	1196	XM_315349.3	Anopheles gambiae str. PEST AGAP005336-PA (AgaP_AGAP005336) mRNA,	1859	1610	429	0	938/1203(78%)	55/1203(5%)
Transcript_2504	1709	22	1191	XM_003456093.1	PREDICTED: Oreochromis niloticus SWI/SNF related, matrix associated,	member1,transcriptvariant1(SMARCD1),mRNA	1545	366	0	941/1212(78%)	74/1212(6%)
Transcript_2504	1709	22	1187	XM_003439249.1	PREDICTED: Oreochromis niloticus SWI/SNF related, matrix associated,	member3(SMARCD3),mRNA	1464	310	4e-155	919/1205(76%)	89/1205(7%)
Transcript_2504	1709	175	951	AK404997.1	Papilio polytes mRNA for brg-1 associated factor, partial cds,	870	829	50	2e-144	634/799(79%)	41/799(5%)
Transcript_2504	1709	293	1191	XM_003456094.1	PREDICTED: Oreochromis niloticus SWI/SNF related, matrix associated,	member1,transcriptvariant2(SMARCD1),mRNA	1273	366	6e-139	724/934(78%)	61/934(7%)
Transcript_2510	2183	449	920	XM_003401440.1	PREDICTED: Bombus terrestris hypothetical protein LOC100644037	5605	5039	4568	5e-66	370/480(77%)	16/480(3%)
Transcript_2516	752	397	544	D00711.1	PELLBP Periplaneta americana mRNA for lipopolysaccharide-binding protein,	2309	1182	1035	2e-51	138/149(93%)	2/149(1%)
Transcript_2545	767	247	672	BT126964.1	Dendroctonus ponderosae clone DPO123_M04 unknown mRNA	631	68	493	1e-52	335/438(76%)	24/438(5%)
Transcript_2630	3049	3	385	AF091598.1	AF091598 Leucophaea maderae synaptosome-associated protein SNAP-25-1 (Snap-1)	692	262	644	8e-115	335/386(87%)	6/386(2%)
Transcript_2630	3049	34	385	AF091599.1	AF091599 Leucophaea maderae synaptosome-associated protein SNAP-25-2 (Snap-2)	515	1	352	1e-112	312/354(88%)	4/354(1%)
Transcript_2630	3049	84	436	AF091600.1	AF091600 Leucophaea maderae synaptosome-associated protein SNAP-25-3 (Snap-3)	393	4	356	8e-105	308/355(87%)	4/355(1%)
Transcript_2630	3049	26	307	AF091601.1	AF091601 Leucophaea maderae synaptosome-associated protein SNAP-25-4 (Snap-4)	291	10	291	2e-85	249/284(88%)	4/284(1%)
Transcript_2630	3049	183	455	AF091602.1	AF091602 Leucophaea maderae synaptosome-associated protein SNAP-25-5 (Snap-5)	285	1	273	7e-81	239/274(87%)	2/274(1%)
Transcript_2637	1369	9	1093	XM_002010971.1	Drosophila mojavensis GI16305 (Dmoj\GI16305), mRNA	6879	1202	118	3e-175	857/1106(77%)	42/1106(4%)
Transcript_2637	1369	1	1149	XM_002411716.1	Ixodes scapularis spectrin beta chain, putative, mRNA	6708	1153	5	4e-174	917/1188(77%)	78/1188(7%)
Transcript_2637	1369	270	982	HM217804.1	Scylla paramamosain beta chain spectrin-like protein mRNA, partial	777	719	7	8e-137	578/726(80%)	26/726(4%)
Transcript_2637	1369	1	1108	XM_002196962.1	PREDICTED: Taeniopygia guttata similar to spectrin, beta, erythrocytic	mRNA	1222	115	6e-118	856/1147(75%)	78/1147(7%)
Transcript_2637	1369	1	1108	XM_003341918.1	PREDICTED: Monodelphis domestica spectrin beta chain, brain 2-like	7179	1234	127	6e-98	845/1148(74%)	80/1148(7%)
Transcript_2677	1189	1	279	D00711.1	PELLBP Periplaneta americana mRNA for lipopolysaccharide-binding protein,	2309	2029	2309	1e-134	276/281(98%)	2/281(1%)
Transcript_2679	7279	1893	2127	AY622325.1	Periplaneta americana clone B10 mRNA sequence	561	235	1	3e-117	235/235(100%)	0/235(0%)
Transcript_2694	2743	10	2636	XM_003485381.1	PREDICTED: Bombus impatiens transportin-1-like (LOC100745326),	3227	268	2921	0	2072/2728(76%)	175/2728(6%)
Transcript_2694	2743	100	2641	XM_424806.3	PREDICTED: Gallus gallus transportin 1 (TNPO1), mRNA	4004	97	2638	0	1939/2648(73%)	212/2648(8%)
Transcript_2694	2743	189	1835	XM_002186697.1	PREDICTED: Taeniopygia guttata transportin 1 (LOC100232732),	3024	105	1751	2e-150	1265/1716(74%)	138/1716(8%)
Transcript_2703	1587	526	1426	XM_003692133.1	PREDICTED: Apis florea vesicular integral-membrane protein VIP36-like	3050	1184	284	3e-141	720/928(78%)	54/928(6%)
Transcript_2703	1587	526	1426	XM_625191.3	PREDICTED: Apis mellifera lectin, mannose-binding 2 (Lman2),	2157	1190	290	7e-138	717/927(77%)	52/927(6%)
Transcript_2715	888	126	397	AM697699.1	Platynereis dumerilii mRNA for hypothetical protein (ORF1), isolate	496	436	165	1e-58	228/276(83%)	8/276(3%)
Transcript_2715	888	126	397	CT033362.1	Platynereis dumerilii EST IB0AAA21DE11EM1	621	438	167	1e-58	228/276(83%)	8/276(3%)
Transcript_2715	888	122	438	AB291574.1	Solea senegalensis rpS20 mRNA for ribosomal protein S20, complete	512	463	147	1e-53	256/322(80%)	10/322(3%)
Transcript_2715	888	132	430	XM_002129827.1	PREDICTED: Ciona intestinalis similar to MGC82136 protein (LOC100184559),	608	567	269	5e-52	247/308(80%)	18/308(6%)
Transcript_2715	888	122	392	BT083321.1	Anoplopoma fimbria clone afim-evh-512-370 40S ribosomal protein	517	484	213	2e-51	222/274(81%)	5/274(2%)
Transcript_2715	888	115	392	BT073292.1	Oncorhynchus mykiss clone omyk-evn-509-261 40S ribosomal protein	484	457	181	9e-50	228/283(81%)	11/283(4%)
Transcript_2715	888	115	392	BT073056.1	Oncorhynchus mykiss clone omyk-evn-511-019 40S ribosomal protein	484	457	181	9e-50	228/283(81%)	11/283(4%)
Transcript_2715	888	115	392	NM_001124364.1	Oncorhynchus mykiss 40S ribosomal protein 20S protein-like (LOC100136044),	emb|AJ312336.1|OncorhynchusmykisspartialmRNAforputative40Sribosomalprotein	434	158	9e-50	228/283(81%)	11/283(4%)
Transcript_2715	888	124	438	HQ441089.1	Epinephelus coioides 40S ribosomal protein S20 mRNA, complete	414	363	49	3e-49	251/319(79%)	8/319(3%)
Transcript_2715	888	126	381	XM_428540.3	PREDICTED: Gallus gallus ribosomal protein S20 (RPS20), mRNA	509	464	209	4e-48	210/259(81%)	6/259(2%)
Transcript_2715	888	126	381	CR523962.1	Gallus gallus finished cDNA, clone ChEST195e22	491	448	193	4e-48	210/259(81%)	6/259(2%)
Transcript_2715	888	124	438	GU982564.1	Epinephelus coioides 40S ribosomal protein S20 mRNA, complete	399	363	49	2e-47	250/319(78%)	8/319(3%)
Transcript_2715	888	126	381	XM_003205058.1	PREDICTED: Meleagris gallopavo hypothetical protein LOC100550844	862	817	562	9e-45	207/258(80%)	4/258(2%)
Transcript_2726	4577	2992	3585	XM_003225712.1	PREDICTED: Anolis carolinensis dolichyl-diphosphooligosaccharide--protein	mRNA	1614	2207	7e-117	485/605(80%)	22/605(4%)
Transcript_2726	4577	2992	3596	XM_001365173.2	PREDICTED: Monodelphis domestica dolichyl-diphosphooligosaccharide--protein	mRNA	1615	2219	3e-111	502/629(80%)	48/629(8%)
Transcript_2726	4577	2894	3589	XM_001978621.1	Drosophila erecta GG17558 (Dere\GG17558), mRNA	2142	1433	2129	8e-102	553/716(77%)	39/716(5%)
Transcript_2726	4577	2992	3585	NM_001090517.1	Xenopus laevis STT3, subunit of the oligosaccharyltransferase	gb|BC085031.1|Xenopuslaevissimilartointergralmembraneprotein1,mRNA	1557	2150	8e-102	480/609(79%)	30/609(5%)
Transcript_2726	4577	2992	3589	BT032845.1	Drosophila melanogaster LD39332 full insert cDNA	2494	1557	2155	5e-99	482/614(79%)	31/614(5%)
Transcript_2726	4577	2992	3589	NM_134581.1	Drosophila melanogaster CG1518 (CG1518), mRNA	2855	1937	2535	5e-99	482/614(79%)	31/614(5%)
Transcript_2726	4577	2989	3589	XM_002101917.1	Drosophila yakuba GE15319 (Dyak\GE15319), mRNA	2142	1528	2129	1e-95	479/614(78%)	25/614(4%)
Transcript_2726	4577	3061	3589	AE014298.4	Drosophila melanogaster chromosome X, complete sequence	22422827	20921840	20921311	2e-92	429/542(79%)	25/542(5%)
Transcript_2726	4577	3061	3589	AC104631.2	Drosophila melanogaster clone BACR35D19, complete sequence	166908	32870	32341	2e-92	429/542(79%)	25/542(5%)
Transcript_2726	4577	2978	3596	XM_002168965.1	PREDICTED: Hydra magnipapillata similar to predicted protein	991	209	827	1e-85	490/637(77%)	36/637(6%)
Transcript_2726	4577	2978	3596	XR_053856.1	PREDICTED: Hydra magnipapillata misc_RNA (LOC100206429), partial	991	209	827	1e-84	489/637(77%)	36/637(6%)
Transcript_2726	4577	1924	2738	XM_002011872.1	Drosophila mojavensis GI14454 (Dmoj\GI14454), mRNA	2160	463	1277	1e-84	624/837(75%)	44/837(5%)
Transcript_2726	4577	2978	3453	XM_002155224.1	PREDICTED: Hydra magnipapillata similar to predicted protein	2093	1614	2089	6e-68	380/490(78%)	28/490(6%)
Transcript_2732	575	43	575	XM_002411813.1	Ixodes scapularis cytoplasmic dynein heavy chain, putative, mRNA	8483	5015	4483	7e-104	432/540(80%)	14/540(3%)
Transcript_2732	575	37	575	XM_002007065.1	Drosophila mojavensis GI12568 (Dmoj\GI12568), mRNA	13926	4988	4450	7e-104	437/547(80%)	16/547(3%)
Transcript_2732	575	73	575	XM_421371.3	PREDICTED: Gallus gallus dynein, cytoplasmic 1, heavy chain 1	13969	4775	4273	7e-94	408/512(80%)	18/512(4%)
Transcript_2742	3286	3039	3286	HQ176457.1	Periplaneta americana calcium/calmodulin-dependent protein kinase	1587	1587	1340	9e-125	248/248(100%)	0/248(0%)
Transcript_2742	3286	3039	3286	HQ176456.1	Periplaneta americana calcium/calmodulin-dependent protein kinase	1524	1524	1277	9e-125	248/248(100%)	0/248(0%)
Transcript_2742	3286	3039	3286	HQ176455.1	Periplaneta americana calcium/calmodulin-dependent protein kinase	1524	1524	1277	9e-125	248/248(100%)	0/248(0%)
Transcript_2742	3286	3039	3286	HQ176454.1	Periplaneta americana calcium/calmodulin-dependent protein kinase	1461	1461	1214	9e-125	248/248(100%)	0/248(0%)
Transcript_2751	4180	3248	4069	XM_003433854.1	PREDICTED: Canis lupus familiaris ribosomal protein S6 kinase,	2280	1058	234	2e-82	626/843(74%)	39/843(5%)
Transcript_2751	4180	3248	4069	XM_544479.3	PREDICTED: Canis lupus familiaris ribosomal protein S6 kinase,	2351	1056	232	2e-82	626/843(74%)	39/843(5%)
Transcript_2751	4180	3091	3960	NM_001123459.1	Xenopus (Silurana) tropicalis ribosomal protein S6 kinase, 90kDa,	gb|BC161494.1|XenopustropicalisribosomalproteinS6kinase,90kDa,polypeptide	1370	498	2e-77	673/909(74%)	75/909(8%)
Transcript_2751	4180	3248	3962	XM_003433855.1	PREDICTED: Canis lupus familiaris ribosomal protein S6 kinase,	2367	915	198	1e-74	548/734(75%)	35/734(5%)
Transcript_2753	1670	73	528	XM_002435512.1	Ixodes scapularis potassium channel, putative, mRNA	657	22	477	1e-80	373/469(80%)	26/469(6%)
Transcript_2767	571	6	559	XM_001973341.1	Drosophila erecta GG13377 (Dere\GG13377), mRNA	1626	806	256	2e-134	468/564(83%)	23/564(4%)
Transcript_2767	571	3	568	XM_001958003.1	Drosophila ananassae GF10715 (Dana\GF10715), mRNA	1632	815	253	9e-133	474/575(82%)	21/575(4%)
Transcript_2767	571	1	568	XM_003707750.1	PREDICTED: Megachile rotundata uncharacterized LOC100875431 (LOC100875431),	1602	787	220	1e-111	467/582(80%)	28/582(5%)
Transcript_2767	571	1	559	XM_001604715.2	PREDICTED: Nasonia vitripennis hypothetical protein LOC100120933	2676	1027	469	1e-106	454/569(80%)	20/569(4%)
Transcript_2767	571	1	568	GU188855.1	Heliothis viriplaca chitin deacetylase mRNA, complete cds	1984	818	251	1e-106	462/580(80%)	24/580(4%)
Transcript_2767	571	9	358	XM_002399953.1	Ixodes scapularis conserved hypothetical protein, mRNA	1590	761	412	7e-44	280/363(77%)	26/363(7%)
Transcript_2773	2027	937	1932	XM_968101.1	PREDICTED: Tribolium castaneum similar to AMP-activated protein	3922	2784	1792	2e-89	754/1024(74%)	59/1024(6%)
Transcript_2791	1856	8	1281	GU131676.1	Danio rerio strain AB-wp tubulin alpha 8-like 3a protein (tuba8l3a)	1585	69	1342	2e-133	972/1309(74%)	70/1309(5%)
Transcript_2791	1856	8	1281	BC153580.1	Danio rerio tubulin, alpha 8 like 3, mRNA (cDNA clone MGC:174364	1552	33	1306	2e-133	972/1309(74%)	70/1309(5%)
Transcript_2791	1856	8	1281	NM_001003558.1	Danio rerio tubulin, alpha 8 like 3 (tuba8l3), mRNA	IMAGE:7156513),completecds	69	1342	2e-133	972/1309(74%)	70/1309(5%)
Transcript_2791	1856	20	1274	HE687190.1	Sepia officinalis mRNA for alpha tubulin 1 (gene TUBA1)	1650	212	1465	1e-125	963/1298(74%)	87/1298(7%)
Transcript_2791	1856	5	1284	JQ866756.1	Teleopsis dalmanni isolate TdGom_2 alpha-tubulin gene, partial	1277	7	1277	8e-118	976/1323(74%)	95/1323(7%)
Transcript_2791	1856	5	1241	JQ866736.1	Teleopsis thaii isolate Tt_2 alpha-tubulin gene, partial cds	1234	7	1234	2e-113	943/1278(74%)	91/1278(7%)
Transcript_2791	1856	5	1243	JQ866734.1	Teleopsis dalmanni isolate TdCam_2 alpha-tubulin gene, partial	1244	7	1236	4e-111	945/1282(74%)	95/1282(7%)
Transcript_2791	1856	236	1284	HM537081.1	Mytilus galloprovincialis alpha-tubulin mRNA, partial cds	1249	8	1056	5e-110	807/1083(75%)	68/1083(6%)
Transcript_2791	1856	5	1243	JQ866737.1	Teleopsis whitei isolate Tw_2 alpha-tubulin gene, partial cds	1238	7	1236	2e-99	938/1282(73%)	95/1282(7%)
Transcript_2791	1856	5	1274	JQ866757.1	Teleopsis dalmanni isolate TdGom_3 alpha-tubulin gene, partial	1338	7	1263	7e-59	950/1328(72%)	129/1328(10%)
Transcript_2791	1856	623	1109	JQ866735.1	Teleopsis dalmanni isolate TdLang_2 alpha-tubulin gene, partial	764	157	643	1e-56	384/505(76%)	36/505(7%)
Transcript_2794	4288	3192	4072	XM_001649535.1	Aedes aegypti glutamate synthase partial mRNA	6948	2767	3647	5e-113	681/899(76%)	36/899(4%)
Transcript_2794	4288	3192	4072	DQ383822.1	Aedes aegypti glutamate synthase (GltS) mRNA, complete cds	6911	2805	3685	5e-113	681/899(76%)	36/899(4%)
Transcript_2795	1604	237	863	AB642157.1	Haemaphysalis longicornis Hltub mRNA for beta-tubulin, complete	1596	747	1373	2e-152	523/633(83%)	12/633(2%)
Transcript_2795	1604	237	836	NM_001094986.1	Xenopus laevis tubulin, beta 3 class III (tubb3), mRNA	2249	699	1298	5e-139	497/606(82%)	12/606(2%)
Transcript_2795	1604	237	836	BC084780.1	Xenopus laevis hypothetical LOC495319, mRNA (cDNA clone MGC:82943	2285	735	1334	5e-139	497/606(82%)	12/606(2%)
Transcript_2795	1604	237	836	NM_204077.1	Xenopus (Silurana) tropicalis tubulin, beta 3 class III (tubb3),	gb|BC064873.1|Xenopustropicalistubulin,beta3,mRNA(cDNAcloneMGC:76202	713	1312	1e-135	493/604(82%)	8/604(1%)
Transcript_2795	1604	237	836	BC044125.1	Xenopus laevis, clone IMAGE:4724989, mRNA	2263	702	1301	2e-132	491/604(81%)	8/604(1%)
Transcript_2795	1604	236	867	AF030547.1	AF030547 Manduca sexta beta-1 tubulin mRNA, complete cds	1937	763	1394	2e-128	512/638(80%)	12/638(2%)
Transcript_2795	1604	268	824	XM_003356348.2	PREDICTED: Sus scrofa tubulin beta-6 chain-like (LOC100623583),	1678	662	1218	9e-127	458/560(82%)	6/560(1%)
Transcript_2795	1604	241	860	EU373305.1	Monochamus alternatus beta1-tubulin (TubB) mRNA, complete cds	1614	718	1337	9e-127	500/623(80%)	6/623(1%)
Transcript_2795	1604	268	824	AK232504.1	Sus scrofa mRNA, clone:LVR010057G12, expressed in liver	1830	786	1342	9e-127	458/560(82%)	6/560(1%)
Transcript_2795	1604	274	857	AJ249551.1	Meriones unguiculatus partial mRNA for beta-tubulin (Tub gene)	1460	705	1288	9e-127	479/590(81%)	12/590(2%)
Transcript_2795	1604	241	871	XM_001743918.1	Monosiga brevicollis MX1 beta tubulin MONBRDRAFT_44314 (TUB_2)	1660	769	1402	4e-125	511/639(80%)	13/639(2%)
Transcript_2795	1604	241	871	XM_001743385.1	Monosiga brevicollis MX1 beta tubulin MONBRDRAFT_44315 (TUB_1)	1604	786	1419	2e-123	510/639(80%)	13/639(2%)
Transcript_2795	1604	241	871	AY026071.1	Monosiga brevicollis beta-tubulin mRNA, complete cds	1526	708	1341	2e-123	510/639(80%)	13/639(2%)
Transcript_2795	1604	274	867	NM_001086046.1	Xenopus laevis uncharacterized protein MGC53997 (MGC53997), mRNA	MGC:53997IMAGE:5571262),completecds	780	1373	1e-120	485/603(80%)	18/603(3%)
Transcript_2795	1604	274	857	FQ213825.1	Rattus norvegicus TL0AAA45YH10 mRNA sequence	1571	794	1379	3e-117	475/592(80%)	14/592(2%)
Transcript_2795	1604	237	827	AK109162.1	Oryza sativa Japonica Group cDNA clone:002-155-G09, full insert	1944	798	1388	3e-117	477/596(80%)	10/596(2%)
Transcript_2795	1604	274	857	XM_003501772.1	PREDICTED: Cricetulus griseus tubulin, beta 4A class IVA (Tubb4a),	1335	730	1310	1e-110	471/591(80%)	17/591(3%)
Transcript_2795	1604	236	843	XM_003706168.1	PREDICTED: Megachile rotundata tubulin beta-3 chain-like (LOC100879647),	1368	710	1317	4e-110	489/618(79%)	20/618(3%)
Transcript_2795	1604	237	874	XM_002070539.1	Drosophila willistoni GK12133 (Dwil\GK12133), mRNA	1341	693	1331	4e-110	506/645(78%)	13/645(2%)
Transcript_2795	1604	250	824	XM_003244455.1	PREDICTED: Acyrthosiphon pisum tubulin beta-1 chain-like, transcript	2146	852	1426	4e-105	464/585(79%)	20/585(3%)
Transcript_2795	1604	250	824	XM_001945998.2	PREDICTED: Acyrthosiphon pisum tubulin beta-1 chain-like, transcript	1854	852	1426	4e-105	464/585(79%)	20/585(3%)
Transcript_2818	776	1	776	AB597606.1	Reticulitermes speratus RPB2 mRNA for RNA polymerase II second	4116	3021	2246	0	679/780(87%)	8/780(1%)
Transcript_2818	776	1	773	AB597603.1	Zorotypus sp. 154-1 RPB2 mRNA for RNA polymerase II second largest	3725	3184	2412	0	644/780(83%)	14/780(2%)
Transcript_2818	776	1	755	AB597593.1	Phraortes illepidus RPB2 mRNA for RNA polymerase II second largest	3629	3021	2267	9e-174	622/762(82%)	14/762(2%)
Transcript_2818	776	1	776	AB597594.1	Aposthonia japonica RPB2 mRNA for RNA polymerase II second largest	3739	3021	2246	2e-165	634/786(81%)	20/786(3%)
Transcript_2818	776	4	767	AB597608.1	Gynaikothrips ficorum RPB2 mRNA for RNA polymerase II second	3575	3018	2255	2e-160	622/773(80%)	18/773(2%)
Transcript_2818	776	4	758	AB597620.1	Eretes sticticus RPB2 mRNA for RNA polymerase II second largest	3641	3204	2450	4e-157	609/761(80%)	12/761(2%)
Transcript_2818	776	1	767	AB597598.1	Euconocephalus varius RPB2 mRNA for RNA polymerase II second	3904	3233	2467	2e-150	616/774(80%)	14/774(2%)
Transcript_2818	776	1	776	XM_003701324.1	PREDICTED: Megachile rotundata DNA-directed RNA polymerase II	3528	3095	2320	2e-140	622/789(79%)	26/789(3%)
Transcript_2818	776	1	770	AB597624.1	Panorpa takenouchii RPB2 mRNA for RNA polymerase II second largest	3763	3228	2459	2e-135	616/784(79%)	28/784(4%)
Transcript_2818	776	64	776	XM_003773233.1	PREDICTED: Sarcophilus harrisii polymerase (RNA) II (DNA directed)	3694	3077	2365	9e-114	574/736(78%)	46/736(6%)
Transcript_2818	776	64	776	XM_001362418.2	PREDICTED: Monodelphis domestica polymerase (RNA) II (DNA directed)	3525	3029	2317	4e-112	573/736(78%)	46/736(6%)
Transcript_2818	776	64	776	XM_003224643.1	PREDICTED: Anolis carolinensis polymerase (RNA) II (DNA directed)	3525	3029	2317	9e-109	571/736(78%)	46/736(6%)
Transcript_2818	776	31	776	NM_001006448.1	Gallus gallus polymerase (RNA) II (DNA directed) polypeptide	emb|AJ719345.1|GallusgallusmRNAforhypotheticalprotein,clone1i14	3160	2415	4e-107	591/768(77%)	44/768(6%)
Transcript_2818	776	1	392	XM_003105985.1	Caenorhabditis remanei CRE-RPB-2 protein (Cre-rpb-2) mRNA, complete	3624	3152	2761	2e-65	322/406(79%)	28/406(7%)
Transcript_2825	504	1	501	U00977.1	Tremella moriformis 18S ribosomal RNA gene, partial sequence	1731	1034	535	0	486/502(97%)	3/502(1%)
Transcript_2825	504	1	501	EF063147.2	Cryptococcus laurentii strain RY1 18S ribosomal RNA gene, partial	1773	1088	588	0	479/503(95%)	4/503(1%)
Transcript_2825	504	1	501	FJ592404.1	Uncultured eukaryote clone G10_SE3A 18S ribosomal RNA gene, partial	1086	533	33	0	479/503(95%)	4/503(1%)
Transcript_2825	504	1	501	AF261665.1	AF261665 Unidentified fungus sp. QPX small subunit ribosomal RNA gene,	1796	1094	594	0	479/503(95%)	4/503(1%)
Transcript_2825	504	1	501	AB032624.1	Cryptococcus cellulolyticus gene for 18S rRNA, partial sequence	1782	1073	573	0	479/503(95%)	4/503(1%)
Transcript_2825	504	1	501	FJ592382.1	Uncultured eukaryote clone C09_SE3A 18S ribosomal RNA gene, partial	1085	532	32	0	478/503(95%)	4/503(1%)
Transcript_2825	504	1	501	FJ153131.1	Cryptococcus laurentii strain NRRL Y-2536 18S ribosomal RNA gene,	1702	1047	547	0	478/503(95%)	4/503(1%)
Transcript_2825	504	1	501	FJ153087.1	Cryptococcus sp. SF2L01 18S ribosomal RNA gene, partial sequence	1703	1047	547	0	478/503(95%)	4/503(1%)
Transcript_2825	504	1	501	EU647028.1	Uncultured Agaricomycotina clone D0735_26_M small subunit ribosomal	1187	1080	580	0	478/503(95%)	4/503(1%)
Transcript_2825	504	1	501	AB110694.1	Bullera sp. VY-68 gene for 18S rRNA, partial sequence	1782	1073	573	0	478/503(95%)	4/503(1%)
Transcript_2825	504	1	501	AB032640.1	Cryptococcus laurentii gene for 18S rRNA, partial sequence	1782	1073	573	0	478/503(95%)	4/503(1%)
Transcript_2825	504	1	501	AB052631.1	Kockovaella barringtoniae genes for 18S rRNA, ITS1, 5.8S rRNA,	2277	1069	569	0	479/504(95%)	6/504(1%)
Transcript_2825	504	1	501	D31660.1	BULSSRRGF Bullera pseudoalba gene for 18S rRNA	1754	1070	573	0	478/503(95%)	7/503(1%)
Transcript_2825	504	1	501	GU327540.1	Fibulobasidium murrhardtense strain CBS9109 18S ribosomal RNA	ribosomalRNAgene,andinternaltranscribedspacer2,complete	1093	593	0	476/502(95%)	2/502(0%)
Transcript_2825	504	1	501	EU647023.1	Uncultured Agaricomycotina clone D0735_17_M small subunit ribosomal	1187	1080	580	0	477/503(95%)	4/503(1%)
Transcript_2825	504	1	501	AY313033.1	Bullera sp. TY-254 18S ribosomal RNA gene, partial sequence;	transcribedspacer2,completesequence;and26Sribosomal	1075	575	0	477/503(95%)	4/503(1%)
Transcript_2825	504	1	501	AB072235.1	Bullera formosensis gene for 18S rRNA, partial sequence	1782	1073	573	0	477/503(95%)	4/503(1%)
Transcript_2825	504	1	501	AB044804.1	Fellomyces thailandicus gene for 18S rRNA, partial sequence,	1791	1082	582	0	478/504(95%)	6/504(1%)
Transcript_2825	504	1	501	AB005481.1	Kockovaella phaffii DNA for small subunit rRNA, partial sequence,	1756	1073	573	0	478/504(95%)	6/504(1%)
Transcript_2825	504	1	501	AY940170.1	Cryptococcus sp. SS1 18S ribosomal RNA gene, partial sequence	1709	1046	546	0	477/503(95%)	4/503(1%)
Transcript_2825	504	1	501	AB001036.1	Fellomyces distylii gene for 18S rRNA	1755	1073	573	0	477/503(95%)	4/503(1%)
Transcript_2830	3746	2239	2527	XM_002137261.2	Drosophila pseudoobscura pseudoobscura GA30133 (Dpse\GA30133),	2076	2002	1714	8e-81	252/292(86%)	6/292(2%)
Transcript_2830	3746	2227	2497	AB569245.1	Patiria pectinifera ApEts mRNA for Ets1/2 transcription factor,	2428	1534	1264	8e-81	241/275(88%)	8/275(3%)
Transcript_2830	3746	2239	2527	XM_001953895.1	Drosophila ananassae GF18013 (Dana\GF18013), mRNA	1920	1846	1558	4e-79	251/292(86%)	6/292(2%)
Transcript_2830	3746	2239	2527	XM_002014069.1	Drosophila persimilis GL23032 (Dper\GL23032), mRNA	1887	1813	1525	8e-76	249/292(85%)	6/292(2%)
Transcript_2830	3746	2235	2499	NM_001023580.1	Danio rerio v-ets erythroblastosis virus E26 oncogene homolog	gb|BC095899.1|Danioreriozgc:92106,mRNA(cDNAcloneMGC:92106IMAGE:7048058),	1413	1148	8e-71	229/267(86%)	3/267(1%)
Transcript_2830	3746	2235	2497	XM_002196730.1	PREDICTED: Taeniopygia guttata similar to Transforming protein	1455	1391	1129	1e-69	227/265(86%)	4/265(2%)
Transcript_2830	3746	2235	2485	M18944.1	SULETS2A Sea urchin (L.variegatus) ets-2 gene, 3' end	525	386	136	1e-69	218/252(87%)	2/252(1%)
Transcript_2830	3746	2239	2527	XM_002104505.1	Drosophila simulans GD18390 (Dsim\GD18390), mRNA	1068	994	706	4e-69	244/291(84%)	4/291(1%)
Transcript_2830	3746	2184	2497	JQ086324.1	Gallus gallus ETS-1B mRNA, complete cds	1458	1445	1132	5e-68	262/318(82%)	8/318(3%)
Transcript_2830	3746	2184	2497	JQ086323.1	Gallus gallus ETS-1A mRNA, complete cds	1326	1313	1000	5e-68	262/318(82%)	8/318(3%)
Transcript_2830	3746	2235	2494	AB569636.1	Scaphechinus mirabilis ets1 mRNA for Ets transcription factor	2063	1932	1673	5e-68	224/262(85%)	4/262(2%)
Transcript_2830	3746	2187	2497	XM_002610080.1	Branchiostoma floridae hypothetical protein, mRNA	1402	1109	799	5e-68	261/316(83%)	10/316(3%)
Transcript_2830	3746	2208	2494	NM_001140089.1	Salmo salar v-ets erythroblastosis virus E26 oncogene homolog	gb|BT045218.1|Salmosalarclonessal-rgf-515-168C-ets-2putativemRNA,complete	1558	1272	5e-68	246/293(84%)	12/293(4%)
Transcript_2830	3746	2184	2497	M22462.1	CHKETS1 Gallus gallus p54 protein mRNA, complete cds	2764	2751	2438	5e-68	262/318(82%)	8/318(3%)
Transcript_2830	3746	2184	2497	M21823.1	CHKCETSZ1A Chicken c-ets-1 oncogene mRNA, complete cds	1531	1514	1201	5e-68	262/318(82%)	8/318(3%)
Transcript_2830	3746	2229	2485	XM_001363017.1	PREDICTED: Monodelphis domestica v-ets erythroblastosis virus	1422	1364	1108	2e-66	221/259(85%)	4/259(2%)
Transcript_2830	3746	2184	2497	X13027.1	Chicken mRNA for c-ets proto-oncogene	1856	1488	1175	2e-66	261/318(82%)	8/318(3%)
Transcript_2830	3746	2184	2497	NM_205298.2	Gallus gallus TNFAIP3 interacting protein 1 (TNIP1), mRNA	1762	1394	1081	2e-66	261/318(82%)	8/318(3%)
Transcript_2830	3746	2172	2524	XM_001850176.1	Culex quinquefasciatus ets domain-containing protein, mRNA	1410	1403	1051	1e-64	292/363(80%)	20/363(6%)
Transcript_2830	3746	2172	2513	XM_001657211.1	Aedes aegypti Ets domain-containing protein partial mRNA	3076	1249	908	1e-63	279/347(80%)	10/347(3%)
Transcript_2830	3746	2235	2485	XM_003730725.1	PREDICTED: Strongylocentrotus purpuratus uncharacterized LOC588020	2496	698	448	5e-63	214/252(85%)	2/252(1%)
Transcript_2837	2360	43	827	JN565075.1	Coptotermes formosanus trehalose-6-phosphate phosphatase mRNA,	1154	785	1	6e-150	635/799(79%)	28/799(4%)
Transcript_2857	1710	602	1105	GQ886252.1	Periplaneta americana voucher PamNEOPT ATP synthase mRNA, partial	504	504	1	0	501/504(99%)	0/504(0%)
Transcript_2857	1710	473	1504	DQ440373.1	Aedes aegypti clone AET-492 vacuolar H+-ATPase V0 sector subunit	1047	1043	13	2e-158	807/1048(77%)	33/1048(3%)
Transcript_2857	1710	473	1504	XM_001661249.1	Aedes aegypti vacuolarATP synthase subunit ac39 partial mRNA	1680	1197	167	9e-152	803/1048(77%)	33/1048(3%)
Transcript_2857	1710	474	1504	XM_311260.5	Anopheles gambiae str. PEST AGAP000721-PA (AgaP_AGAP000721) mRNA,	1931	1414	384	2e-148	799/1046(76%)	30/1046(3%)
Transcript_2857	1710	474	1504	XM_001355132.2	Drosophila pseudoobscura pseudoobscura GA15530 (Dpse\GA15530),	1053	1049	19	2e-148	800/1047(76%)	32/1047(3%)
Transcript_2857	1710	474	1504	XM_001870709.1	Culex quinquefasciatus vacuolar ATP synthase subunit ac39, mRNA	1163	1043	13	9e-147	802/1050(76%)	38/1050(4%)
Transcript_2857	1710	474	1504	XM_002022769.1	Drosophila persimilis GL14761 (Dper\GL14761), mRNA	1053	1049	19	2e-143	797/1047(76%)	32/1047(3%)
Transcript_2857	1710	477	1487	XM_002058281.1	Drosophila virilis GJ16024 (Dvir\GJ16024), mRNA	1053	1046	36	1e-140	789/1034(76%)	46/1034(4%)
Transcript_2857	1710	480	1486	XM_001995684.1	Drosophila grimshawi GH17612 (Dgri\GH17612), mRNA	1059	1044	37	4e-135	783/1030(76%)	45/1030(4%)
Transcript_2857	1710	474	1414	XM_003209671.1	PREDICTED: Meleagris gallopavo v-type proton ATPase subunit d	1336	1074	134	2e-108	731/972(75%)	62/972(6%)
Transcript_2857	1710	474	1432	XM_002187194.1	PREDICTED: Taeniopygia guttata similar to ATPase, H+ transporting,	1109	1090	132	1e-101	742/993(75%)	68/993(7%)
Transcript_2857	1710	474	1432	XM_001364793.1	PREDICTED: Monodelphis domestica v-type proton ATPase subunit	1056	1052	94	2e-98	735/988(74%)	58/988(6%)
Transcript_2857	1710	470	1324	XM_003230483.1	PREDICTED: Anolis carolinensis v-type proton ATPase subunit d	926	926	72	3e-92	654/876(75%)	42/876(5%)
Transcript_2875	1129	579	960	XM_003486208.1	PREDICTED: Bombus impatiens protein translation factor SUI1 homolog	1176	470	89	2e-111	330/383(86%)	2/383(1%)
Transcript_2875	1129	586	960	XM_003697655.1	PREDICTED: Apis florea uncharacterized LOC100872910 (LOC100872910),	3553	501	127	2e-107	323/376(86%)	2/376(1%)
Transcript_2875	1129	586	960	XM_394951.3	PREDICTED: Apis mellifera la-related protein 4-like (LOC411476),	2666	513	139	2e-107	323/376(86%)	2/376(1%)
Transcript_2875	1129	586	960	XR_132077.1	PREDICTED: Bombus terrestris hypothetical LOC100652124 (LOC100652124),	5473	498	124	8e-106	322/376(86%)	2/376(1%)
Transcript_2875	1129	586	960	XM_003704777.1	PREDICTED: Megachile rotundata la-related protein 4-like (LOC100877478),	2355	383	9	4e-99	319/377(85%)	4/377(1%)
Transcript_2892	4705	2490	3661	XM_003426430.1	PREDICTED: Nasonia vitripennis serine/threonine-protein kinase	mRNA	3570	2414	0	931/1188(78%)	47/1188(4%)
Transcript_2892	4705	2490	3661	XM_003426429.1	PREDICTED: Nasonia vitripennis serine/threonine-protein kinase	mRNA	3660	2504	0	931/1188(78%)	47/1188(4%)
Transcript_2892	4705	2490	3661	XM_001601559.2	PREDICTED: Nasonia vitripennis serine/threonine-protein kinase	mRNA	3122	1966	0	931/1188(78%)	47/1188(4%)
Transcript_2892	4705	2490	3661	XM_003426428.1	PREDICTED: Nasonia vitripennis serine/threonine-protein kinase	mRNA	3825	2669	0	931/1188(78%)	47/1188(4%)
Transcript_2892	4705	2490	3661	XM_003426427.1	PREDICTED: Nasonia vitripennis serine/threonine-protein kinase	mRNA	2983	1827	0	931/1188(78%)	47/1188(4%)
Transcript_2892	4705	2490	3661	XM_003426426.1	PREDICTED: Nasonia vitripennis serine/threonine-protein kinase	mRNA	3633	2477	0	931/1188(78%)	47/1188(4%)
Transcript_2892	4705	2535	3659	XM_001976781.1	Drosophila erecta GG18668 (Dere\GG18668), mRNA	3828	3740	2619	0	892/1145(78%)	43/1145(4%)
Transcript_2892	4705	2799	3549	NM_001079243.1	Xenopus (Silurana) tropicalis tousled-like kinase 2 (tlk2), mRNA	IMAGE:7870768),completecds	2018	1268	5e-69	577/778(74%)	54/778(7%)
Transcript_2901	640	120	452	XM_002104407.1	Drosophila simulans GD18447 (Dsim\GD18447), mRNA	888	424	756	5e-46	268/344(78%)	22/344(6%)
Transcript_2901	640	120	451	XM_002032186.1	Drosophila sechellia GM23637 (Dsec\GM23637), mRNA	888	424	755	2e-45	267/343(78%)	22/343(6%)
Transcript_2901	640	36	451	XM_001982222.1	Drosophila erecta GG12505 (Dere\GG12505), mRNA	888	340	755	2e-45	326/430(76%)	28/430(7%)
Transcript_2901	640	138	451	XM_001955594.1	Drosophila ananassae GF16146 (Dana\GF16146), mRNA	894	445	758	4e-42	253/325(78%)	22/325(7%)
Transcript_2905	1516	284	714	AK282860.1	Gryllus bimaculatus mRNA, GBcontig29721	529	501	73	1e-89	356/438(81%)	16/438(4%)
Transcript_2911	6130	5753	6088	XM_003396578.1	PREDICTED: Bombus terrestris CCR4-NOT transcription complex subunit	8095	495	159	2e-73	283/343(83%)	13/343(4%)
Transcript_2911	6130	5753	6088	XM_003396577.1	PREDICTED: Bombus terrestris CCR4-NOT transcription complex subunit	8176	495	159	2e-73	283/343(83%)	13/343(4%)
Transcript_2911	6130	5753	6088	XM_003692912.1	PREDICTED: Apis florea CCR4-NOT transcription complex, subunit	8294	635	299	1e-71	283/344(82%)	15/344(4%)
Transcript_2911	6130	5753	6088	XM_003692911.1	PREDICTED: Apis florea CCR4-NOT transcription complex, subunit	8375	635	299	1e-71	283/344(82%)	15/344(4%)
Transcript_2911	6130	5753	6088	XM_395830.3	PREDICTED: Apis mellifera CCR4-NOT transcription complex, subunit	8578	637	301	1e-71	283/344(82%)	15/344(4%)
Transcript_2911	6130	5753	6088	XM_003250608.1	PREDICTED: Apis mellifera CCR4-NOT transcription complex, subunit	8659	637	301	1e-71	283/344(82%)	15/344(4%)
Transcript_2919	3034	59	747	NM_001147989.1	Zea mays uncharacterized LOC100273571 (LOC100273571), mRNA	cds	1123	435	9e-65	527/710(74%)	42/710(6%)
Transcript_2926	4727	607	1305	XM_003898780.1	PREDICTED: Papio anubis ankyrin repeat domain 17, transcript	9340	3121	3818	1e-89	542/713(76%)	29/713(4%)
Transcript_2926	4727	607	1305	XM_003898779.1	PREDICTED: Papio anubis ankyrin repeat domain 17, transcript	10093	3874	4571	1e-89	542/713(76%)	29/713(4%)
Transcript_2926	4727	433	1310	AK160263.1	Mus musculus adult male testis cDNA, RIKEN full-length enriched	fullinsertsequence	125	1002	1e-84	667/901(74%)	46/901(5%)
Transcript_2926	4727	433	1310	BC085166.1	Mus musculus ankyrin repeat domain 17, mRNA (cDNA clone IMAGE:30618682)	3374	2126	3003	1e-84	667/901(74%)	46/901(5%)
Transcript_2926	4727	433	1310	BC080807.1	Mus musculus ankyrin repeat domain 17, mRNA (cDNA clone IMAGE:6488391)	1922	631	1508	1e-84	667/901(74%)	46/901(5%)
Transcript_2926	4727	433	1310	AY026253.1	Mus musculus gene trap ankyrin repeat containing protein (Gtar)	6040	3742	4619	1e-84	667/901(74%)	46/901(5%)
Transcript_2926	4727	433	1310	NM_030886.2	Mus musculus ankyrin repeat domain 17 (Ankrd17), transcript variant	10066	3361	4238	1e-84	667/901(74%)	46/901(5%)
Transcript_2926	4727	433	1310	NM_198010.2	Mus musculus ankyrin repeat domain 17 (Ankrd17), transcript variant	9313	2608	3485	1e-84	667/901(74%)	46/901(5%)
Transcript_2926	4727	433	1310	AF130371.1	Mus musculus ankyrin repeat domain containing protein FOE (Foe)	4246	2149	3026	1e-84	667/901(74%)	46/901(5%)
Transcript_2926	4727	433	1305	XM_003790143.1	PREDICTED: Otolemur garnettii ankyrin repeat domain 17 (ANKRD17),	10714	4720	5592	8e-82	661/895(74%)	44/895(5%)
Transcript_2926	4727	433	1195	XM_003205676.1	PREDICTED: Meleagris gallopavo ankyrin repeat domain 17 (ANKRD17),	8097	2992	3754	1e-80	583/781(75%)	36/781(5%)
Transcript_2926	4727	611	1338	XM_003511991.1	PREDICTED: Cricetulus griseus ankyrin repeat domain-containing	8961	3149	3876	3e-76	554/743(75%)	30/743(4%)
Transcript_2929	5214	1245	3138	XM_001604795.2	PREDICTED: Nasonia vitripennis tyrosine-protein phosphatase Lar-like	8237	6208	4318	0	1454/1937(75%)	89/1937(5%)
Transcript_2929	5214	1249	2449	AB033584.1	Potamotrygon motoro ryPTPR2Ab mRNA, partial cds	1616	1403	204	4e-130	921/1235(75%)	69/1235(6%)
Transcript_2934	942	110	924	XM_003251870.1	PREDICTED: Apis mellifera will die slowly (wds), mRNA	2224	813	1627	2e-171	661/823(80%)	16/823(2%)
Transcript_2934	942	140	936	XM_003695686.1	PREDICTED: Apis florea protein will die slowly-like (LOC100869073),	2033	834	1630	1e-163	645/805(80%)	16/805(2%)
Transcript_2934	942	107	928	XM_002199353.1	PREDICTED: Taeniopygia guttata WD repeat domain 5 (LOC100227253),	2130	199	1022	8e-155	660/834(79%)	22/834(3%)
Transcript_2949	743	10	531	XM_003704160.1	PREDICTED: Megachile rotundata heterogeneous nuclear ribonucleoprotein	1332	163	696	1e-72	425/550(77%)	44/550(8%)
Transcript_2964	608	153	503	AK383466.1	Bombyx mori mRNA, clone: MFB-07M04	1028	309	659	1e-47	278/359(77%)	16/359(4%)
Transcript_2964	608	153	503	NM_001047014.1	Bombyx mori peptidylprolyl isomerase B (Ppib), mRNA	1152	494	844	1e-47	278/359(77%)	16/359(4%)
Transcript_2964	608	229	534	XM_003755643.1	PREDICTED: Sarcophilus harrisii peptidylprolyl isomerase B (cyclophilin	1117	457	762	5e-46	247/314(79%)	16/314(5%)
Transcript_2997	5659	1836	3655	XM_003897731.1	PREDICTED: Papio anubis minichromosome maintenance complex component	3082	2095	278	1e-100	1372/1910(72%)	182/1910(10%)
Transcript_2997	5659	1836	3654	XM_003897730.1	PREDICTED: Papio anubis minichromosome maintenance complex component	3195	2208	392	4e-100	1371/1909(72%)	182/1909(10%)
Transcript_2997	5659	1836	3654	NM_001266671.1	Macaca mulatta minichromosome maintenance complex component 3	3069	2096	280	4e-100	1370/1908(72%)	180/1908(9%)
Transcript_2997	5659	2405	3642	XM_002915418.1	PREDICTED: Ailuropoda melanoleuca DNA replication licensing factor	2484	1496	259	7e-88	933/1285(73%)	94/1285(7%)
Transcript_3041	11412	4536	6427	XM_002070997.1	Drosophila willistoni GK25575 (Dwil\GK25575), mRNA	10179	5806	7691	0	1498/1952(77%)	126/1952(6%)
Transcript_3041	11412	4080	6482	XM_003242184.1	PREDICTED: Acyrthosiphon pisum histone acetyltransferase p300-like	7672	4065	6456	0	1833/2489(74%)	183/2489(7%)
Transcript_3057	684	34	684	FJ215312.2	Periplaneta americana clone PameOBP2 odorant-binding protein	677	1	651	0	642/651(99%)	0/651(0%)
Transcript_3066	1248	261	1189	XM_397443.4	PREDICTED: Apis mellifera ribonucleoside diphosphate reductase	2137	1313	386	5e-133	738/960(77%)	63/960(7%)
Transcript_3066	1248	220	1155	NM_001007889.1	Xenopus (Silurana) tropicalis ribonucleotide reductase M2, gene	gb|BC080161.1|XenopustropicalisribonucleotidereductaseM2polypeptide,mRNA	1279	344	9e-131	744/970(77%)	68/970(7%)
Transcript_3066	1248	220	1155	NM_001085900.1	Xenopus laevis ribonucleotide reductase M2 B (TP53 inducible)	gb|BC041209.1|XenopuslaevissimilartoribonucleotidereductaseM2,mRNA(cDNA	1238	303	4e-129	742/969(77%)	66/969(7%)
Transcript_3066	1248	220	1155	CR848103.2	Xenopus tropicalis finished cDNA, clone TGas103c08	1630	1257	322	2e-127	743/971(77%)	70/971(7%)
Transcript_3066	1248	220	1155	CR762018.2	Xenopus tropicalis finished cDNA, clone TEgg014c24	1557	1184	249	2e-127	743/971(77%)	70/971(7%)
Transcript_3066	1248	280	1151	GU589551.1	Ictalurus punctatus clone CBPN9939 ribonucleoside-diphosphate	1660	1246	376	3e-106	680/899(76%)	55/899(6%)
Transcript_3066	1248	279	1176	XM_003509476.1	PREDICTED: Cricetulus griseus ribonucleoside-diphosphate reductase	1378	1184	287	1e-99	701/933(75%)	70/933(8%)
Transcript_3066	1248	279	1176	X68127.1	M.auratus mRNA for ribonucleotide reductase M2 subunit	3481	1268	371	1e-99	701/933(75%)	70/933(8%)
Transcript_3066	1248	482	840	DQ417160.1	Ictalurus punctatus clone SAAD03R ribonucleotide reductase M2	418	359	1	8e-47	286/370(77%)	22/370(6%)
Transcript_3070	4023	3856	4017	EU635775.1	Blattella germanica Bla g 4 isoallergen 2 gene, complete cds	3659	460	620	1e-44	144/163(88%)	3/163(2%)
Transcript_3070	4023	3856	4017	EU635774.1	Blattella germanica Bla g 4 isoallergen 1 gene, complete cds	3608	1407	1243	2e-42	145/166(87%)	5/166(3%)
Transcript_3070	4023	3857	4017	EU635774.1	Blattella germanica Bla g 4 isoallergen 1 gene, complete cds	3608	463	622	9e-41	141/162(87%)	3/162(2%)
Transcript_3089	2677	793	2477	XM_001949722.2	PREDICTED: Acyrthosiphon pisum n-acetyltransferase 10-like (LOC100159459),	3559	1852	165	2e-165	1296/1751(74%)	129/1751(7%)
Transcript_3089	2677	307	2521	XM_003396000.1	PREDICTED: Bombus terrestris n-acetyltransferase 10-like (LOC100650439),	5115	2318	101	3e-148	1667/2309(72%)	185/2309(8%)
Transcript_3089	2677	616	2504	XM_003705839.1	PREDICTED: Megachile rotundata N-acetyltransferase 10 (GCN5-related)	4201	1904	12	1e-122	1418/1967(72%)	152/1967(8%)
Transcript_3089	2677	1879	2516	XM_001120548.2	PREDICTED: Apis mellifera n-acetyltransferase 10-like (LOC724656),	4464	638	1	3e-93	503/652(77%)	28/652(4%)
Transcript_3113	895	772	895	DQ256400.1	Periplaneta americana cxpwmw04 mRNA, complete cds	811	736	613	9e-55	123/124(99%)	0/124(0%)
Transcript_3119	1379	420	1351	XM_003394088.1	PREDICTED: Bombus terrestris 26S proteasome non-ATPase regulatory	1636	1259	328	3e-165	752/956(79%)	48/956(5%)
Transcript_3119	1379	420	1351	XM_003690877.1	PREDICTED: Apis florea 26S proteasome non-ATPase regulatory subunit	1831	1044	113	2e-163	749/954(79%)	44/954(5%)
Transcript_3119	1379	420	1351	XM_393559.4	PREDICTED: Apis mellifera 26S proteasome non-ATPase regulatory	2043	1130	199	7e-157	745/954(78%)	44/954(5%)
Transcript_3119	1379	453	1351	XM_002424394.1	Pediculus humanus corporis 26S proteasome non-ATPase regulatory	936	899	1	8e-147	709/913(78%)	28/913(3%)
Transcript_3119	1379	426	1290	XM_003226231.1	PREDICTED: Anolis carolinensis proteasome (prosome, macropain)	1166	1156	292	3e-141	683/879(78%)	28/879(3%)
Transcript_3119	1379	453	1285	XM_003820943.1	PREDICTED: Pan paniscus proteasome (prosome, macropain) 26S subunit,	1965	1600	768	4e-140	666/852(78%)	38/852(4%)
Transcript_3119	1379	420	1330	XM_002739766.1	PREDICTED: Saccoglossus kowalevskii proteasome 26S subunit, non-ATPase	1319	1032	122	4e-135	714/929(77%)	36/929(4%)
Transcript_3119	1379	426	1276	BC158645.1	Rattus norvegicus proteasome (prosome, macropain) 26S subunit,	completecds	1152	302	8e-127	671/871(77%)	40/871(5%)
Transcript_3119	1379	426	1276	NM_001025689.1	Rattus norvegicus proteasome (prosome, macropain) 26S subunit,	gb|BC097427.1|Rattusnorvegicusproteasome(prosome,macropain)26Ssubunit,	1204	354	8e-127	671/871(77%)	40/871(5%)
Transcript_3119	1379	426	1276	FQ228714.1	Rattus norvegicus TL0ADA52YI17 mRNA sequence	1503	1181	330	2e-123	670/872(77%)	41/872(5%)
Transcript_3119	1379	426	1276	FQ228827.1	Rattus norvegicus TL0ADA51YG12 mRNA sequence	1498	1179	330	6e-113	666/874(76%)	47/874(5%)
Transcript_3119	1379	739	1285	GU270943.1	Aedes albopictus 26S proteasome non-ATPase regulatory subunit	614	614	68	1e-99	443/558(79%)	22/558(4%)
Transcript_3119	1379	693	1276	FQ213202.1	Rattus norvegicus TL0AAA49YC12 mRNA sequence	1474	872	289	2e-98	466/594(78%)	20/594(3%)
Transcript_3119	1379	747	1210	XM_001774733.1	Physcomitrella patens subsp. patens predicted protein (PHYPADRAFT_59637)	903	608	145	4e-75	373/475(79%)	22/475(5%)
Transcript_3119	1379	870	1258	XM_454588.1	Kluyveromyces lactis NRRL Y-1140 hypothetical protein partial	936	482	94	9e-52	311/402(77%)	26/402(6%)
Transcript_3119	1379	870	1258	CR382125.1	Kluyveromyces lactis strain NRRL Y-1140 chromosome E complete	2234072	1252334	1252722	9e-52	311/402(77%)	26/402(6%)
Transcript_3126	865	5	305	XM_003692121.1	PREDICTED: Apis florea poly(U)-binding-splicing factor half pint-like	2465	1622	1922	4e-43	241/308(78%)	14/308(5%)
Transcript_3154	829	1	401	XM_001978383.1	Drosophila erecta GG17688 (Dere\GG17688), mRNA	525	118	518	2e-105	343/406(84%)	10/406(2%)
Transcript_3154	829	1	406	XM_002011112.1	Drosophila mojavensis GI16168 (Dmoj\GI16168), mRNA	525	118	523	4e-88	339/414(82%)	16/414(4%)
Transcript_3154	829	1	402	XM_003464462.1	PREDICTED: Cavia porcellus myosin regulatory light chain 12B-like	778	180	584	8e-85	334/410(81%)	13/410(3%)
Transcript_3154	829	1	402	XM_003464463.1	PREDICTED: Cavia porcellus myosin regulatory light chain 12B-like	960	242	646	2e-81	334/412(81%)	17/412(4%)
Transcript_3154	829	1	387	XM_003430029.1	PREDICTED: Ornithorhynchus anatinus myosin regulatory light polypeptide	913	116	505	2e-81	325/398(82%)	19/398(5%)
Transcript_3154	829	1	402	XM_002186983.1	PREDICTED: Taeniopygia guttata similar to myosin regulatory light	882	152	556	2e-76	335/416(81%)	25/416(6%)
[truncated: 7,988 more rows]

## Sheet: Pafor
Table A:
Pafor
Contig	ContigLength	QueryStart	QueryEnd	TargetSequence	TargetDescription						TargetLength	TargetStart	TargetEnd	Evalue	Identity	Gap
Transcript_10490	3264	662	2403	HM363020.2	Schistocerca gregaria cGMP-dependent protein kinase mRNA, partial						3636	1905	164	0	1400/1768(79%)	52/1768(3%)
Transcript_10490	3264	671	2403	DQ666642.1	Lobesia botrana PKG/For protein mRNA, complete cds						2961	2778	1049	0	1359/1776(77%)	89/1776(5%)
Transcript_10490	3264	803	2406	XM_001652896.1	Aedes aegypti cgmp-dependent protein kinase partial mRNA						3325	2342	736	0	1267/1645(77%)	79/1645(5%)
Transcript_10490	3264	938	1584	NM_001204625.1	Aplysia californica PKG (LOC100533328), mRNA						2202	1928	1282	2e-51	493/670(74%)	46/670(7%)
Transcript_10490	3264	2243	2386	XM_001846982.1	Culex quinquefasciatus cGMP-dependent protein kinase, mRNA						936	902	759	6e-47	133/145(92%)	2/145(1%)
Expression in CPM:	LRT1	LRT2	LRT3	SRT1	SRT2	SRT3		pvalue
Transcript_10490	1702.75	2002.35	1826.92	1555.43	1602.69	1683.98		0.13

## Sheet: Aggression related genes
Table B:
Transcripts related
to Spectrin																Expression CPM:
Contig	ContigLength	QueryStart	QueryEnd	TargetSequence	TargetDescription	TargetLength	TargetStart	TargetEnd	Evalue	Identity	Gap	logFC	logCPM	PValue		Contig	LRT1	LRT2	LRT3	SRT1	SRT2	SRT3
Transcript_161	2184	106	2184	XM_001650415.1	Aedes aegypti spectrin partial mRNA	7823	4438	6516	0	1634/2145(76%)	132/2145(6%)	-0.0135972	6.58238	0.948863		Transcript_161	78.9829	103.88	105.703	86.1167	102.237	97.5546
Transcript_1598	3730	167	3730	NM_078664.2	Drosophila melanogaster beta spectrin (beta-Spec), mRNA	7488	6582	3016	0	2796/3680(76%)	229/3680(6%)	-0.12541	8.74533	0.503907		Transcript_1598	394.54	469.479	479.073	406.429	403.828	421.052
Transcript_2637	1369	1	1149	XM_002411716.1	Ixodes scapularis spectrin beta chain, putative, mRNA	6708	1153	5	4e-174	917/1188(77%)	78/1188(7%)	0.0070462	6.20158	0.978912		Transcript_2637	52.0314	85.1051	82.8354	74.1143	89.8412	57.1323
Transcript_3530	1770	1475	1770	GQ886682.1	Periplaneta americana isolate 19_21 voucher PamNEOPT alpha-spectrin	450	450	155	1e-151	296/296(100%)	0/296(0%)	-0.129508	7.00677	0.51068		Transcript_3530	151.462	123.419	128.018	119.873	113.133	135.272
Transcript_8396	3030	979	1572	GQ886643.1	Periplaneta americana isolate 11_12 voucher PamNEOPT alpha-spectrin	594	594	1	0	592/594(99%)	0/594(0%)	0.00734445	6.41778	0.979277		Transcript_8396	56.0086	99.0406	100.499	74.1143	109.257	73.524
Transcript_8951	1309	1	1309	XM_001607546.2	PREDICTED: Nasonia vitripennis spectrin beta chain-like (LOC100114310),	7092	2615	1313	3e-151	1005/1342(75%)	72/1342(5%)	-0.0213924	6.33902	0.926866		Transcript_8951	62.3253	92.1638	89.8928	76.8149	93.3149	70.6992
Transcript_20230	965	13	953	XM_623688.3	PREDICTED: Apis mellifera spectrin alpha chain-like (LOC551291),	7645	138	1078	2e-125	735/966(76%)	50/966(5%)	0.111951	4.25088	0.729165		Transcript_20230	11.4637	21.3581	21.8029	15.6405	27.7532	15.6756
Transcript_23137	2712	1049	2435	XM_001651791.1	Aedes aegypti beta chain spectrin partial mRNA	13130	1409	23	0	1086/1428(76%)	82/1428(6%)	0.435912	3.80512	0.198072		Transcript_23137	6.92504	14.1902	14.2724	16.1656	21.1348	10.6228
Transcripts related
to Serotonin																Expression CPM:
Contig	ContigLength	QueryStart	QueryEnd	TargetSequence	TargetDescription	TargetLength	TargetStart	TargetEnd	Evalue	Identity	Gap	logFC	logCPM	PValue		Contig	LRT1	LRT2	LRT3	SRT1	SRT2	SRT3
Transcript_23511	6263	3912	4474	AY528822.1	Panulirus interruptus type 1 serotonin receptor (5-HT1) mRNA,	1308	187	749	1e-86	453/581(78%)	36/581(6%)	0.270456	2.84112	0.301068		Transcript_23511	5.1	6.768	7.373	8.889	8.264	6.087
Transcript_23511	6263	3261	5821	FN298392.1	Periplaneta americana mRNA for serotonin 5-HT1 receptor (5-HT1	2564	1	2561	0	2555/2561(99%)	0/2561(0%)
Transcripts related
to Octopamine																Expression CPM:
Contig	ContigLength	QueryStart	QueryEnd	TargetSequence	TargetDescription	TargetLength	TargetStart	TargetEnd	Evalue	Identity	Gap	logFC	logCPM	PValue		Contig	LRT1	LRT2	LRT3	SRT1	SRT2	SRT3
Transcript_36297	991	5	601	DQ097801.1	Periplaneta americana high-affinity octopamine transporter protein	597	1	597	0	596/597(99%)	0/597(0%)	0.174838	0.182421	0.719061		Transcript_36297	0.467908	1.05517	1.41936	1.23774	1.35292	0.755929
Transcript_36297	991	8	309	DQ903858.1	Sympetrum vicinum high-affinity octopamine transporter protein	576	4	311	3e-55	249/310(80%)	10/310(3%)
Transcript_36297	991	8	258	DQ903857.1	Anax junius high-affinity octopamine transporter protein (OAT)	702	4	254	6e-52	209/254(82%)	6/254(2%)
Transcript_19658	5974	555	2863	AY333178.1	Periplaneta americana octopamine receptor (Pa oa1) mRNA, complete	2330	1	2310	0	2283/2311(99%)	3/2311(0%)	0.268763	3.71276	0.24785		Transcript_19658	13.7565	10.6973	11.0395	16.8783	13.8949	11.9357
Transcript_19658	5974	762	1159	GU237482.1	Schistocerca gregaria putative GPCR-type octopamine alpha receptor	821	157	554	3e-111	344/402(86%)	8/402(2%)
Transcript_19658	5974	824	1159	GU074418.1	Balanus improvisus alpha-like octopamine receptor mRNA, complete	1622	282	617	1e-56	276/346(80%)	20/346(6%)
Transcripts related
to Vitellogenin																Expression CPM:
Contig	ContigLength	QueryStart	QueryEnd	TargetSequence	TargetDescription	TargetLength	TargetStart	TargetEnd	Evalue	Identity	Gap	logFC	logCPM	PValue		Contig	LRT1	LRT2	LRT3	SRT1	SRT2	SRT3
Transcript_46239	745	1	745	AB077047.2	Periplaneta americana VgR mRNA for vitellogenin receptor, complete	5722	4950	5690	0	720/747(96%)	8/747(1%)	-0.10491	0.155383	0.84825		Transcript_46239	1.82484	0.582164	0.867386	1.12522	0.731308	1.15379
Transcript_53939	823	1	621	AB077047.2	Periplaneta americana VgR mRNA for vitellogenin receptor, complete	5722	620	1	0	614/621(99%)	1/621(0%)	-1.34314	-1.14973	0.125056		Transcript_53939	0.889025	0.145541	0.630826	0	0.40222	0.238714
Transcripts related
to Norepinephrine																Expression CPM:
Contig	ContigLength	QueryStart	QueryEnd	TargetSequence	TargetDescription	TargetLength	TargetStart	TargetEnd	Evalue	Identity	Gap	logFC	logCPM	PValue		Contig	LRT1	LRT2	LRT3	SRT1	SRT2	SRT3
Transcript_36297	991	14	250	XM_002434884.1	Ixodes scapularis norepinephrine/norepinephrine transporter,	2109	565	801	4e-44	195/240(81%)	6/240(3%)	0.174838	0.182421	0.719061		Transcript_36297	0.467908	1.05517	1.41936	1.23774	1.35292	0.755929
Transcripts related
to Dopamine																Expression CPM:
Contig	ContigLength	QueryStart	QueryEnd	TargetSequence	TargetDescription	TargetLength	TargetStart	TargetEnd	Evalue	Identity	Gap	logFC	logCPM	PValue		Contig	LRT1	LRT2	LRT3	SRT1	SRT2	SRT3
Transcript_33438	3923	334	930	DQ832652.1	Periplaneta americana high-affinity dopamine transporter protein	597	1	597	0	594/597(99%)	0/597(0%)	0.198284	2.96558	0.391464		Transcript_33438	6.92504	7.49536	7.17565	9.45183	8.44661	6.88293
Transcript_33438	3923	768	1980	AB720744.1	Gryllus bimaculatus DAT mRNA for high-affinity dopamine transporter,	1880	598	1811	0	984/1234(80%)	41/1234(3%)
Transcript_33438	3923	259	646	AB720744.1	Gryllus bimaculatus DAT mRNA for high-affinity dopamine transporter,	1880	125	512	4e-104	334/393(85%)	10/393(3%)
Transcript_33438	3923	259	645	AY154398.2	Trichoplusia ni high-affinity dopamine transporter (DAT) mRNA,	3517	80	466	1e-103	332/391(85%)	8/391(2%)
Transcript_33438	3923	334	659	DQ832651.1	Phryganea sp. CD-2006 high-affinity dopamine transporter protein	672	1	326	2e-86	280/329(85%)	6/329(2%)

## Sheet: 13 DEGs
Table C:
13 DEGs with GO terms
Sequence Name	sequence length	best hit to nr	hit length	E-value	Bit score	GO Biological Process	GO Cellular Component	GO Molecular Function	species	genus	family	order	class	phylum	kingdom	superkingdom
Transcript_3279	849	gi|568254745|gb|ETN63660.1| hexokinase	283	1.77e-129	455.434	GO:0006096 glycolysis | GO:0046835 carbohydrate phosphorylation	-	GO:0005524 ATP binding | GO:0004396 hexokinase activity	43151|Anopheles darlingi	Anopheles	Culicidae	Diptera	Insecta	Arthropoda	Metazoa	Eukaryota
Transcript_4405	1550	gi|607359600|gb|EZA53954.1| Nesprin-1	514	5.94e-281	959.177	GO:0007523 larval visceral muscle development | GO:0006366 transcription from RNA polymerase II promoter | GO:0040023 establishment of nucleus localization | GO:0007498 mesoderm development | GO:0060361 flight | GO:0007303 cytoplasmic transport, nurse cell to oocyte | GO:0007015 actin filament organization | GO:0007519 skeletal muscle tissue development | GO:0008335 female germline ring canal sta…	GO:0005884 actin filament | GO:0031965 nuclear membrane | GO:0008305 integrin complex | GO:0030018 Z disc | GO:0048471 perinuclear region of cytoplasm	GO:0003779 actin binding | GO:0003725 double-stranded RNA binding	443821|Cerapachys biroi	Cerapachys	Formicidae	Hymenoptera	Insecta	Arthropoda	Metazoa	Eukaryota
Transcript_8995	604	gi|242015639|ref|XP_002428458.1| elongation of very long chain fatty acids protein, putative	196	5.82e-63	240.709	GO:0019367 fatty acid elongation, saturated fatty acid | GO:0034626 fatty acid elongation, polyunsaturated fatty acid | GO:0042761 very long-chain fatty acid biosynthetic process	GO:0016021 integral to membrane | GO:0005783 endoplasmic reticulum	GO:0016740 transferase activity	121225|Pediculus humanus	Pediculus	Pediculidae	Phthiraptera	Insecta	Arthropoda	Metazoa	Eukaryota
Transcript_18326	1504	gi|506969111|gb|AGM32899.1| Von Willebrand factor type A (vWA) domain containing protein	205	5.43e-86	310.925	GO:0005975 carbohydrate metabolic process | GO:0006032 chitin catabolic process	GO:0005576 extracellular region	GO:0004568 chitinase activity | GO:0008061 chitin binding	36987|Coptotermes formosanus	Coptotermes	Rhinotermitidae	Isoptera	Insecta	Arthropoda	Metazoa	Eukaryota
Transcript_30797	2583	gi|242023342|ref|XP_002432093.1| TATA element modulatory factor, putative	758	1.63e-137	482.161	GO:0009792 embryo development ending in birth or egg hatching | GO:0040027 negative regulation of vulval development | GO:0045216 cell-cell junction organization | GO:0040011 locomotion	GO:0043296 apical junction complex | GO:0016327 apicolateral plasma membrane | GO:0005913 cell-cell adherens junction	GO:0008092 cytoskeletal protein binding	121225|Pediculus humanus	Pediculus	Pediculidae	Phthiraptera	Insecta	Arthropoda	Metazoa	Eukaryota
Transcript_30861	2355	gi|951537475|ref|XP_014472047.1| PREDICTED: acyl-CoA Delta(11) desaturase-like	377	7.72e-175	606.285	GO:0006633 fatty acid biosynthetic process | GO:0055114 oxidation-reduction process	GO:0016021 integral to membrane	GO:0016717 oxidoreductase activity, acting on paired donors, with oxidation of a pair of donors resulting in the reduction of molecular oxygen to two molecules of water	609295|Dinoponera quadriceps	Dinoponera	Formicidae	Hymenoptera	Insecta	Arthropoda	Metazoa	Eukaryota
Transcript_33628	2110	gi|242009051|ref|XP_002425306.1| zfh4, putative	634	6.32e-264	902.551	GO:0007417 central nervous system development | GO:0007476 imaginal disc-derived wing morphogenesis | GO:0006355 regulation of transcription, DNA-dependent	GO:0005634 nucleus	GO:0008270 zinc ion binding | GO:0000977 RNA polymerase II regulatory region sequence-specific DNA binding | GO:0003700 sequence-specific DNA binding transcription factor activity | GO:0003824 catalytic activity	121225|Pediculus humanus	Pediculus	Pediculidae	Phthiraptera	Insecta	Arthropoda	Metazoa	Eukaryota
Transcript_34692	2639	gi|270014225|gb|EFA10673.1| muscle-specific protein 300	877	0	1160.31	GO:0007523 larval visceral muscle development | GO:0006366 transcription from RNA polymerase II promoter | GO:0040023 establishment of nucleus localization | GO:0007498 mesoderm development | GO:0060361 flight | GO:0007303 cytoplasmic transport, nurse cell to oocyte | GO:0007015 actin filament organization | GO:0007519 skeletal muscle tissue development | GO:0008335 female germline ring canal sta…	GO:0005884 actin filament | GO:0031965 nuclear membrane | GO:0008305 integrin complex | GO:0030018 Z disc | GO:0048471 perinuclear region of cytoplasm	GO:0003779 actin binding | GO:0003725 double-stranded RNA binding	7070|Tribolium castaneum	Tribolium	Tenebrionidae	Coleoptera	Insecta	Arthropoda	Metazoa	Eukaryota
Transcript_41481	4491	gi|817063384|ref|XP_012253390.1| PREDICTED: uncharacterized protein LOC105684553 isoform X1	1493	0	2051.83	GO:0007523 larval visceral muscle development | GO:0006366 transcription from RNA polymerase II promoter | GO:0040023 establishment of nucleus localization | GO:0007498 mesoderm development | GO:0060361 flight | GO:0007303 cytoplasmic transport, nurse cell to oocyte | GO:0007015 actin filament organization | GO:0007519 skeletal muscle tissue development | GO:0008335 female germline ring canal sta…	GO:0005884 actin filament | GO:0031965 nuclear membrane | GO:0008305 integrin complex | GO:0030018 Z disc | GO:0048471 perinuclear region of cytoplasm	GO:0003779 actin binding | GO:0003725 double-stranded RNA binding	37344|Athalia rosae	Athalia	Tenthredinidae	Hymenoptera	Insecta	Arthropoda	Metazoa	Eukaryota
Transcript_42733	713	gi|322802858|gb|EFZ23050.1| hypothetical protein SINV_80335, partial	236	4.59e-91	327.686	GO:0007523 larval visceral muscle development | GO:0006366 transcription from RNA polymerase II promoter | GO:0040023 establishment of nucleus localization | GO:0007498 mesoderm development | GO:0060361 flight | GO:0007303 cytoplasmic transport, nurse cell to oocyte | GO:0035335 peptidyl-tyrosine dephosphorylation | GO:0007015 actin filament organization | GO:0007519 skeletal muscle tissue develo…	GO:0005884 actin filament | GO:0031965 nuclear membrane | GO:0008305 integrin complex | GO:0030018 Z disc | GO:0048471 perinuclear region of cytoplasm	GO:0004725 protein tyrosine phosphatase activity | GO:0003779 actin binding | GO:0003725 double-stranded RNA binding	13686|Solenopsis invicta	Solenopsis	Formicidae	Hymenoptera	Insecta	Arthropoda	Metazoa	Eukaryota
Transcript_43458	1052	gi|817063384|ref|XP_012253390.1| PREDICTED: uncharacterized protein LOC105684553 isoform X1	349	1.8e-179	621.687	GO:0007523 larval visceral muscle development | GO:0006366 transcription from RNA polymerase II promoter | GO:0040023 establishment of nucleus localization | GO:0007498 mesoderm development | GO:0060361 flight | GO:0007303 cytoplasmic transport, nurse cell to oocyte | GO:0007015 actin filament organization | GO:0007519 skeletal muscle tissue development | GO:0008335 female germline ring canal sta…	GO:0005884 actin filament | GO:0031965 nuclear membrane | GO:0008305 integrin complex | GO:0030018 Z disc | GO:0048471 perinuclear region of cytoplasm	GO:0003779 actin binding | GO:0003725 double-stranded RNA binding	37344|Athalia rosae	Athalia	Tenthredinidae	Hymenoptera	Insecta	Arthropoda	Metazoa	Eukaryota
Transcript_43555	3742	gi|642935122|ref|XP_008197897.1| PREDICTED: LOW QUALITY PROTEIN: uncharacterized protein LOC658528	1242	0	2352.17	GO:0048813 dendrite morphogenesis | GO:0008284 positive regulation of cell proliferation | GO:0007424 open tracheal system development | GO:0000083 regulation of transcription involved in G1/S phase of mitotic cell cycle | GO:0008069 dorsal/ventral axis specification, ovarian follicular epithelium | GO:0051726 regulation of cell cycle | GO:0008362 chitin-based embryonic cuticle biosynthetic proce…	GO:0031523 Myb complex | GO:0005578 proteinaceous extracellular matrix | GO:0035189 Rb-E2F complex	GO:0008134 transcription factor binding | GO:0001077 RNA polymerase II core promoter proximal region sequence-specific DNA binding transcription factor activity involved in positive regulation of transcription | GO:0005201 extracellular matrix structural constituent | GO:0051539 4 iron, 4 sulfur cluster binding | GO:0043565 sequence-specific DNA binding | GO:0005509 calcium ion binding | GO:00010…	7070|Tribolium castaneum	Tribolium	Tenebrionidae	Coleoptera	Insecta	Arthropoda	Metazoa	Eukaryota
Transcript_47029	3672	gi|332027402|gb|EGI67485.1| Nesprin-1, partial	1218	0	1780.02	GO:0007523 larval visceral muscle development | GO:0006366 transcription from RNA polymerase II promoter | GO:0040023 establishment of nucleus localization | GO:0007498 mesoderm development | GO:0060361 flight | GO:0007303 cytoplasmic transport, nurse cell to oocyte | GO:0007015 actin filament organization | GO:0007519 skeletal muscle tissue development | GO:0008335 female germline ring canal sta…	GO:0005884 actin filament | GO:0031965 nuclear membrane | GO:0008305 integrin complex | GO:0030018 Z disc | GO:0048471 perinuclear region of cytoplasm	GO:0003779 actin binding | GO:0003725 double-stranded RNA binding	103372|Acromyrmex echinatior	Acromyrmex	Formicidae	Hymenoptera	Insecta	Arthropoda	Metazoa	Eukaryota
